# Supplementary material for: Country-level predictors of COVID-19 mortality
Source: Sci Rep. 2023 Jun 7;13:9263. doi: 10.1038/s41598-023-36449-x (PMC10245344; doi:10.1038/s41598-023-36449-x)
Supplement: Supplementary file 1 — Supplementary Information 1. [file 41598_2023_36449_MOESM1_ESM.csv]

Country	CovDp100K	WHO_Region	AvgTemp	pPopFem_Yr	pPopFem	pPop65_Yr	pPop65	pPopUrb_Yr	pPopUrb	AdLit_Yr	AdLit	GDPpC_Yr	GDPpC	IGSpGDP_Yr	IGSpGDP	pWfUem_Yr	pWfUem	CPI_Yr	CPI	HEpGDP_Yr	HEpGDP	GHS.In_Yr	GHS.In	LEB_Yr	LEB	HBp100K_Yr	HBp100K	MDp100K_Yr	MDp100K	NCDMortp100K_Yr	NCDMortp100K	pPopH20_Yr	pPopH20	PoeMgt_Yr	PoeMgt	CovCp100K	Delta21J_Seqs	Tot_Tests	Delta21Jp100K	VacFullp100
Afghanistan	20.147	Eastern Mediterranean	14.3	2021	48.7	2021	3	2021	26	2021	26.6	2020	516.7	1978	13.9	2021	13.3	2021	19	2019	13.24	2021	28.8	2020	65	2021	2.1	2021	3.1	2021	38.2	2020	75	2021	0	531.238		1168330		27.27
Albania	124.887	Europe	12.92	2021	49.1	2021	15	2021	63	2021	97.6	2021	6494.4	2021	43.9	2021	11.8	2021	36	2018	5.23	2021	45	2020	79	2021	20.4	2021	14.3	2021	64.9	2020	95	2021	50	11553.93	23	1941032	1.184936673	44.594
Algeria	15.692	Africa	23.93	2021	49.5	2021	7	2021	74	2021	76.1	2021	3765	2021	25.2	2021	12.7	2021	36	2019	6.24	2021	26.2	2020	77	2021	13.1	2021	20.3	2021	79.8	2020	94	2021	0	618.336	78	230861	33.78656421	14.78
American Samoa	61.598	Western Pacific	27.34					2021	87			2020	12844.9	2020	91.8																	2020	100			14973.64				75.046
Andorra	204.491	Europe	8.43					2021	88	2021	99.9	2021	43047.7					2021	67	2019	6.71	2021	34.7			2021	17.5	2021	39.5	2021	77.8	2020	100	2021	0	61613.926	50	249838	20.0129684	70.211
Angola	5.866	Africa	21.74	2021	50.5	2021	2	2021	67	2021	56.2	2021	2137.9	2021	15	2021	8.5	2021	27	2019	2.53	2021	29.1	2020	61	2021	5.1	2021	2.4	2021	63.1	2020	57	2021	0	319.312	198	1499795	13.20180425	24.931
Anguilla	79.989	Americas																																		26023.197		51382		69.144
Antigua and Barbuda	149.088	Americas	27.33	2021	51.7	2021	10	2021	24	2021	98.7	2021	14900.8	2020	47.8			2021	58	2019	4.44	2021	30	2020	77	2021	20.4	2021	35	2021	74.6	2017	97	2021	0	9298.573	36	18901	190.4661129	63.703
Argentina	287.728	Americas	15.4	2021	51.2	2021	12	2021	92	2021	98.8	2021	10729.2	2021	15.1	2021	10.9	2021	42	2019	9.51	2021	54.4	2020	77	2021	35.7	2021	47.3	2021	80.9	2016	99	2021	0	21610.372	3632	35716069	10.16909224	83.725
Armenia	294.003	Europe	8.84	2021	53	2021	12	2021	63	2021	99.6	2021	4670	2021	43	2021	20.9	2021	49	2019	11.34	2021	61.8	2020	75	2021	29.9	2021	52.2	2021	72.2	2020	100	2021	100	15047.107	63	3240491	1.944149822	33.268
Aruba	262.256	Americas	29.03	2021	52.6	2021	15	2021	44			2020	23384.3	2020	72.7									2020	76							2016	98			40924.077	1571	177885	883.1548472	78.593
Australia	61.639	Western Pacific	22.06	2021	50.2	2021	17	2021	86	2021	99.9	2021	59934.1	2021	17.8	2021	5.1	2021	77	2019	9.91	2021	71.1	2020	83	2021	27.3	2021	43.6	2021	95.8	2020	100	2021	100	42894.689	31463	78835048	39.90991418	84.923
Austria	239.196	Europe	7.35	2021	50.7	2021	19	2021	59	2021	99.9	2021	53267.9	2021	55	2021	6.3	2021	76	2019	10.43	2021	56.9	2020	81	2021	52.3	2021	61.3	2021	91	2020	100	2021	0	63306.409	5822	203650358	2.858821392	75.009
Azerbaijan	98.519	Europe	14.29	2021	50	2021	7	2021	57	2021	99.7	2021	5384	2021	29.9	2021	6.6	2021	30	2019	4.04	2021	34.7	2020	73	2021	34.5	2021	40.8	2021	42.2	2020	96	2021	0	8138.236	32	7401826	0.432325753	48.106
Bahamas	211.828	Americas	25.5	2021	51.4	2021	8	2021	83	2021	99.9	2021	28239.4	2021	42.1	2021	13.2	2021	63	2019	5.75	2021	30.1	2020	74	2021	20.9	2021	23.7	2021	71.6	2019	99	2021	50	9533.775	93	257839	36.06901981	42.12
Bahrain	90.269	Eastern Mediterranean	29.15	2021	35.1	2021	3	2021	90	2021	96.8	2021	22232.3	2020	67.1	2021	1.9	2021	42	2019	4.01	2021	36.3	2020	77	2021	12	2021	10.8	2021	60.9	2020	100	2021	0	40939.365	2524	10607660	23.79412613	72.093
Bangladesh	17.874	South-East Asia	25.68	2021	49.5	2021	5	2021	39	2021	66.4	2021	2503	2021	17.1	2021	5.2	2021	26	2019	2.48	2021	35.5	2020	73	2021	5	2021	6.7	2021	77.2	2020	98	2021	0	1236.811	1892	15119089	12.5139815	76.681
Barbados	197.303	Americas	26.64	2021	51.6	2021	17	2021	31	2021	99.5	2021	17033.9	2020	36.7	2021	10.4	2021	64	2019	6.3	2021	34.9	2020	79	2021	42.8	2021	29.4	2021	77	2020	99	2021	50	36334.406	14	784101	1.785484268	53.927
Belarus	75.328	Europe	7.33	2021	53.4	2021	16	2021	80	2021	99.7	2021	7303.7	2021	66.6	2021	4.7	2021	47	2019	5.86	2021	43.9	2020	74	2021	78.3	2021	61.6	2021	64.3	2020	97	2021	50	10519.666	122	13646641	0.893992888	67.744
Belgium	287.743	Europe	10.47	2021	50.4	2021	20	2021	98	2021	99.9	2021	51767.8	2021	84	2021	6.4	2021	76	2019	10.66	2021	59.3	2020	81	2021	40	2021	36.4	2021	91.9	2020	100	2021	50	40428.052	42604	36225338	117.6082884	79.46
Belize	173.026	Americas	26.15	2021	50.3	2021	5	2021	46	2021	91.9	2021	4420.5	2021	53.8	2021	8.2	2021	41	2019	5.97	2021	29.7	2020	75	2021	6.9	2021	13.2	2021	79.3	2020	98	2021	0	17447.463	143	576016	24.82569929	55.63
Benin	1.345	Africa	28.7	2021	50	2021	3	2021	49	2021	25.9	2021	1428.4	2020	25	2021	1.6	2021	41	2019	2.39	2021	25.4	2020	62	2021	2.9	2021	0.8	2021	61.8	2020	65	2021	0	230.797	198	604310	32.76464066	22.212
Bermuda	244.087	Americas						2021	100			2021	110869.5	2021	24.1									2020	82							2020	100			29738.41	22	1019654	2.157594635	76.529
Bhutan	2.722	South-East Asia	10.8	2021	46.8	2021	6	2021	43	2021	57	2020	3000.8	2020	46.5	2021	4.3	2021	68	2019	3.61	2021	39.8	2020	72	2021	12	2021	4.9	2021	70.3	2020	97	2021	50	8102.689		2303734		87.826
Bolivia	190.713	Americas	20.82	2021	49.8	2021	8	2021	70	2021	90.3	2021	3414.9	2021	31.2	2021	8.5	2021	31	2019	6.92	2021	29.9	2020	72	2021	8.7	2021	18.7	2021	66.7	2020	93	2021	0	9638.002	50	2705422	1.848140512	53.352
Bosnia and Herzegovina	494.298	Europe	10.66	2021	51	2021	19	2021	49	2021	96.1	2021	6916.4	2021	56.3	2021	15.2	2021	35	2019	9.05	2021	35.4	2020	78	2021	24.7	2021	25.5	2021	69.8	2020	96	2021	0	12215.044	1094	1880780	58.1673561	25.789
Botswana	118.429	Africa	21.74	2021	51.5	2021	5	2021	72	2021	84.2	2021	7347.6	2020	46.5	2021	24.7	2021	60	2019	6.05	2021	33.6	2020	70	2021	12.4	2021	6.1	2021	52.8	2020	92	2021	0	13906.159	1010	2026898	49.8298385	60.596
Brazil	325.297	Americas	25.58	2021	50.9	2021	10	2021	87	2021	91.2	2021	7518.8	2021	19.1	2021	14.4	2021	38	2019	9.59	2021	51.2	2020	76	2021	14.5	2021	25.6	2021	81.9	2020	99	2021	0	16819.491	43789	63776166	68.66044597	79.229
British Virgin Islands	211.661	Americas						2021	49																							2020	100			24159.143		107339		60.393
Brunei Darussalam	33.144	Western Pacific		2021	48.1	2021	6	2021	79	2021	96.4	2021	31722.7	2021	67	2021	7.6	2021	60	2019	2.16	2021	43.5	2020	76	2021	20.1	2021	19	2021	62.3	2020	100	2021	0	60457.759	73	717784	10.17019048	101.932
Bulgaria	547.754	Europe	11.98	2021	51.4	2021	22	2021	76	2021	97.9	2021	11635	2021	62	2021	5.4	2021	44	2019	7.13	2021	59.9	2020	74	2021	53.6	2021	47.8	2021	63.5	2020	99	2021	100	18555.31	8626	10865968	79.38547215	29.865
Burkina Faso	1.851	Africa	30.01	2021	50	2021	2	2021	31	2021	24.3	2021	918.2	2019	31	2021	4.8	2021	40	2019	5.46	2021	29.8	2020	62	2021	2.2	2021	0.8	2021	60.5	2020	47	2021	0	103.481	9	248995	3.614530412	15.958
Burundi	0.126	Africa	20.53	2021	50.4	2021	2	2021	14	2021	59.3	2021	236.8	2021	23.8	2021	1.8	2021	19	2019	7.99	2021	22.1	2020	62	2021	5	2021	1	2021	60.2	2020	62	2021	0	432.949	33	345742	9.544689393	0.227
Cabo Verde	74.102	Africa	23.45	2021	49.8	2021	5	2021	67	2021	83	2021	3445.8	2021	58	2021	15.4	2021	58	2019	4.94	2021	34.1	2020	73	2021	14.6	2021	9.1	2021	73.4	2020	89	2021	50	11354.582	62	401622	15.43740134	55.526
Cambodia	18.279	Western Pacific	27.44	2021	51.2	2021	5	2021	25	2021	74.9	2021	1591	2021	67.6	2021	0.6	2021	21	2019	6.99	2021	31.1	2020	70	2021	5.8	2021	2.1	2021	60.1	2020	71	2021	0	827.485	348	3091420	11.25696282	87.291
Cameroon	7.402	Africa	25.21	2021	50	2021	3	2021	58	2021	70.5	2021	1661.7	2021	19.6	2021	3.9	2021	25	2019	3.6	2021	28.6	2020	60	2021	8.8	2021	0.9	2021	59.3	2020	66	2021	0	467.09	302	1751774	17.23966676	10.283
Canada	128.114	Americas	-3.71	2021	50.4	2021	19	2021	82	2021	99.9	2021	52051.4	2021	30.5	2021	7.5	2021	77	2019	10.84	2021	69.8	2020	82	2021	17.7	2021	30.9	2021	93.6	2020	99	2021	50	11766.257	75017	66343123	113.0742669	82.709
Cayman Islands	54.778	Americas	27.99					2021	100			2020	85346.8	2020	46.2									2010	82							2016	96			47716.068		222773		92.056
Central African Republic	2.34	Africa	25.78	2021	50.4	2021	3	2021	43	2021	19.4	2021	511.5	2021	30.5	2021	6.6	2021	26	2019	7.75	2021	18.6	2020	54	2021	6.6	2021	0.7	2021	35.4	2020	37	2021	0	316.993	2	81294	2.460206165	40.055
Chad	1.181	Africa	27.72	2021	50.1	2021	3	2021	24	2021	0	2021	696.4	2021	44.2	2021	1.9	2021	21	2019	4.35	2021	23.9	2020	55	2021	2.2	2021	0.3	2021	62.6	2020	46	2021	0	46.561	31	191341	16.20144141	22.05
Channel Islands				2021	50.5	2021	18	2021	31			2007	74463			2021	7.4							2020	83							2017	94					1252808
Chile	328.491	Americas	9.88	2021	50.7	2021	13	2021	88	2021	96	2021	16502.8	2021	32.5	2021	9.1	2021	67	2019	9.33	2021	56.2	2020	80	2021	14.3	2021	30.6	2021	91	2020	100	2021	50	26008.583	8016	47376968	16.91961377	92.552
China	2.115	Western Pacific	8.19	2021	48.7	2021	12	2021	63	2021	95.9	2021	12556.3	2021	17.4	2021	4.8	2021	42	2019	5.35	2021	47.5	2020	77	2021	30.7	2021	23.4	2021	75.5	2020	94	2021	50	680.251	519	160000000	0.324375	86.819
Colombia	278.96	Americas	24.97	2021	50.9	2021	9	2021	82	2021	93.7	2021	6131.2	2021	24.3	2021	14.3	2021	39	2019	7.71	2021	53.2	2020	77	2021	11.8	2021	25.8	2021	91.3	2020	97	2021	50	12427.275	3941	36951507	10.66532956	72.419
Comoros	18.399	Africa	23.51	2021	49.6	2021	3	2021	30	2021	47	2021	1494.7	2021	27.5	2021	9.4	2021	21	2019	5.17	2021	24.9	2020	65	2021	15	2021	3.1	2021	67.2	2019	80	2021	0	1032.543	27			45.662
Congo, Dem. Rep.	1.627	Africa	25.23	2021	50.1	2021	3	2021	46	2021	70.4	2021	584.1	2021	39.4	2021	5.4	2021	18	2019	3.54	2021	26.1	2020	61	2021	5.1	2021	0.7	2021	60.1	2020	46	2021	100	105.752	256	846704	30.23488728	6.226
Congo, Rep.	6.995	Africa	25.23	2021	50	2021	3	2021	68	2021	74.6	2021	2213.9	2019	53.2	2021	23	2021	19	2019	2.08	2021	26.3	2020	65	2021	10.9	2021	1.8	2021	61	2020	74	2021	0	448.978	86	347815	24.72578813	11.854
Cook Islands	5.693	Western Pacific								2021	84.7							2021	74			2021	23.9			2021	22.5	2021	16.6	2021	58.8			2021	0	36375.541		19690		83.557
Costa Rica	177.676	Americas	24.94	2021	50.1	2021	11	2021	81	2021	97.3	2021	12508.6	2021	34.5	2021	18	2021	57	2019	7.27	2021	40.8	2020	80	2021	7.3	2021	34.3	2021	92.9	2020	100	2021	0	22623.465	1105	4659757	23.71368292	84.085
Cote d'Ivoire	3.147	Africa	27.37	2021	49.6	2021	3	2021	52	2021	32	2021	2578.8	2021	25.3	2021	3.5	2021	36	2019	3.3	2021	31.2	2020	58	2021	2.2	2021	2.6	2021	63.4	2020	71	2021	0	333.206	13	1658537	0.783823333	39.538
Croatia	429.628	Europe	11.95	2021	51.8	2021	22	2021	58	2021	98.8	2021	17398.8	2021	52.4	2021	8.7	2021	47	2019	6.98	2021	48.8	2020	78	2021	39.7	2021	35.5	2021	80	2007	99	2021	0	31009.582	13400	5394345	248.4082868	55.3
Cuba	75.309	Americas	26.05	2021	50.4	2021	16	2021	77	2021	99.7	2020	9477.9	2020	7.5	2021	2.8	2021	47	2019	11.34	2021	30.5	2020	79	2021	38.2	2021	100	2021	81.2	2020	97	2021	50	9813.999		14233813		88.299
Curacao	181.604	Americas		2021	54	2021	18	2021	89			2020	16109.9	2016	76.7									2017	78							2017	99			27831.169	301	496693	60.60081378	60.914
Cyprus	140.765	Europe	19.84	2021	50	2021	15	2021	67	2021	98.3	2021	30798.5	2021	79.9	2021	6.1	2021	57	2019	7.01	2021	41.9	2020	81	2021	24.1	2021	23	2021	95.3	2020	100	2021	0	70445.775	163	9640118	1.690850672	73.845
Czechia	392.755	Europe	8.5	2021	50.7	2021	20	2021	74	2021	99.7	2021	26378.5	2021	69.5	2021	2.9	2021	54	2019	7.83	2021	52.8	2020	78	2021	47.6	2021	48.8	2021	82.6	2020	100	2021	0	42752.479	16044	56700361	28.29611614	64.381
Denmark	130.969	Europe	8.92	2021	50.3	2021	20	2021	88	2021	99.9	2021	67803	2021	52.9	2021	4.8	2021	88	2019	9.96	2021	64.4	2020	82	2021	18.2	2021	47.5	2021	89.7	2020	100	2021	100	57888.806	152068	128916582	117.9584485	82.398
Djibouti	19.13	Eastern Mediterranean	28.46	2021	47.5	2021	5	2021	78	2021	41.8	2021	3363.7	2020	107.3	2021	28.4	2021	27	2019	1.8	2021	25.2	2020	67	2021	9.5	2021	2.5	2021	64.1	2020	76	2021	50	1588.057	61	305941	19.93848487	30.067
Dominica	102.791	Americas	26.91					2021	71	2021	91.9	2021	7560	2018	77.8			2021	55	2019	5.46	2021	26.4	2002	77	2021	27	2021	13.1	2021	77	2017	95	2021	50	21891.625	1	229344	0.436026231	42.587
Dominican Republic	40.413	Americas	24.7	2021	50.1	2021	8	2021	83	2021	92	2021	8603.8	2021	31	2021	8.5	2021	28	2019	5.93	2021	34.5	2020	74	2021	10.7	2021	18.4	2021	74	2020	97	2021	100	6043.007	518	3740928	13.84683159	55.925
Ecuador	203.553	Americas	21.38	2021	50	2021	8	2021	64	2021	92.7	2021	5934.9	2021	25.2	2021	6.4	2021	39	2019	7.82	2021	50.8	2020	77	2021	9.4	2021	24.1	2021	87.6	2020	95	2021	100	5809.164	1190	3082403	38.60624325	80.472
Egypt	24.234	Eastern Mediterranean	23.88	2021	49.5	2021	5	2021	43	2021	62.9	2021	3876.4	2021	20.3	2021	9.3	2021	33	2019	4.74	2021	28	2020	72	2021	9.7	2021	5.2	2021	52.3	2020	99	2021	50	503.716	137	3693367	3.709352469	39.136
El Salvador	65.215	Americas	25.56	2021	53.2	2021	9	2021	74	2021	85.8	2021	4408.5	2021	54.8	2021	5.9	2021	36	2019	7.17	2021	40.8	2020	74	2021	8	2021	18.5	2021	84.9	2020	98	2021	0	3110.987	77	2610114	2.950062718	67.53
Equatorial Guinea	13.044	Africa	25.08	2021	44.4	2021	2	2021	74	2021	93.6	2021	8462.3	2021	46.6	2021	9.2	2021	16	2019	3.14	2021	17.4	2020	59	2021	14.6	2021	4.6	2021	61.6	2017	65	2021	0	1217.975	16	365697	4.375206797	15.255
Eritrea	2.904	Africa	26.87	2011	50	2011	4	2011	36	2021	69.9	2011	642.5	2011	29.2	2021	8	2021	21	2019	4.46	2021	21.4	2020	67	2021	4.4	2021	0.6	2021	54.3	2016	52	2021	0	287.304		23693		0
Estonia	211.742	Europe	6.28	2021	52.5	2021	21	2021	69	2021	99.9	2021	27280.7	2021	80.3	2021	6.3	2021	75	2019	6.73	2021	55.5	2020	78	2021	32.6	2021	53.2	2021	81.7	2020	100	2021	0	45935.593	3977	3619991	109.8621516	62.851
Eswatini	122.569	Africa	20.55	2021	50.8	2021	4	2021	24	2021	85.1	2021	4214.9	2020	42.2	2021	25.8	2021	33	2019	6.78	2021	29.3	2020	61	2021	14.6	2021	3.7	2021	34.8	2020	71	2021	0	6375.133	253	1047886	24.14384771	42.293
Ethiopia	6.586	Africa	23.35	2021	50	2021	4	2021	22	2021	38	2021	944	2021	16.7	2021	3.7	2021	38	2019	3.24	2021	37.8	2020	67	2021	1.7	2021	0.7	2021	73.6	2020	50	2021	50	430.818	359	5389074	6.66162684	31.93
Faroe Islands	57.301	Europe	6.5					2021	43			2020	66320.7	2020	49.3									2020	83							2020	100			70926.021		778000		83.69
Fiji	97.942	Western Pacific	25.01	2021	49.4	2021	6	2021	58	2021	98.8	2021	5086	2021	49.9	2021	5.2	2021	43	2019	3.82	2021	25.8	2020	68	2021	13.9	2021	10.1	2021	34.2	2020	94	2021	0	7647.206	479	666164	71.90421578	71.329
Finland	140.861	Europe	2.3	2021	50.7	2021	23	2021	86	2021	99.9	2021	53982.6	2021	38.7	2021	7.5	2021	85	2019	9.15	2021	70.9	2020	82	2021	25.6	2021	45.2	2021	90.5	2020	100	2021	0	25852.86	12081	11899068	101.5289601	78.905
France	240.777	Europe	11.57	2021	51.6	2021	21	2021	81	2021	99.9	2021	43518.5	2021	32	2021	8.1	2021	69	2019	11.06	2021	61.9	2020	82	2021	42.4	2021	38.7	2021	94.7	2020	100	2021	0	57904.132	151042	271490188	55.63442315	77.477
French Polynesia	231.036	Western Pacific	22.19	2021	49.4	2021	9	2021	62			2020	20182.6	2019	35.2	2021	14.4							2020	78							2020	100			27685.933	38			66.227
Gabon	13.748	Africa	25.65	2021	49.1	2021	4	2021	90	2021	80.3	2021	8017	2021	20.5	2021	22.3	2021	30	2019	2.77	2021	21.8	2020	67	2021	45.3	2021	7.9	2021	63.8	2020	85	2021	0	2200.308	106	1621130	6.538648967	11.564
Gambia	15.393	Africa	29	2021	50.4	2021	3	2021	63	2021	36.7	2021	835.6	2021	45.5	2021	11.2	2021	37	2019	3.82	2021	28.7	2020	62	2021	7.3	2021	1	2021	65.5	2020	81	2021	0	520.8	280	155686	179.8491836	18.812
Georgia	423.521	Europe	10.06	2021	52.4	2021	16	2021	60	2021	99.5	2021	5042.4	2021	58.6	2021	10.7	2021	56	2019	6.66	2021	52.6	2020	74	2021	20.4	2021	84.5	2021	56	2020	97	2021	100	45324.785	722	16920079	4.267119557	29.621
Germany	192.068	Europe	9.49	2021	50.5	2021	22	2021	78	2021	99.9	2021	50801.8	2021	41.9	2021	3.5	2021	80	2019	11.7	2021	65.5	2020	81	2021	57.7	2021	50.4	2021	91	2020	100	2021	100	44424.715	193221	122332384	157.9475472	76.361
Ghana	4.702	Africa	28.3	2021	49.3	2021	3	2021	58	2021	73	2021	2445.3	2021	28.5	2021	4.7	2021	43	2019	3.42	2021	34.3	2020	64	2021	5.8	2021	1.5	2021	63.4	2020	86	2021	0	550.392	863	2522707	34.20928392	28.893
Gibraltar	326.497	Europe						2021	100																							2020	100			59977.442		534283		122.944
Greece	322.935	Europe	14.89	2021	50.9	2021	23	2021	80	2021	97.3	2021	20276.5	2021	48.6	2021	14.8	2021	50	2019	7.84	2021	51.5	2020	81	2021	29.9	2021	65	2021	91	2020	100	2021	0	51319.715	3596	101576831	3.540177386	72.205
Greenland	36.99	Europe	-17.56					2021	88			2020	54570.4	2020	48.8									2020	71							2020	100			21086.099		164926		67.834
Grenada	211.512	Americas	26.49	2021	49.7	2021	10	2021	37	2021	98.2	2021	9928.6					2021	53	2019	4.97	2021	26.7	2020	72	2021	25.3	2021	16.6	2021	63.4	2017	96	2021	50	17457.764	23	182981	12.56961105	34.637
Guam	242.927	Western Pacific	27.88	2021	49.6	2021	11	2021	95			2020	34624.3	2020	57.8	2021	7							2020	80							2020	100			29447.489				83.551
Guatemala	111.462	Americas	24.09	2021	50.7	2021	5	2021	52	2021	75.9	2021	5025.6	2021	31	2021	3.6	2021	25	2019	6.21	2021	29.1	2020	75	2021	2.5	2021	4.1	2021	75	2020	94	2021	0	6570.196	688	6439424	10.68418542	39.207
Guinea	3.541	Africa	26.59	2021	51.5	2021	3	2021	37	2021	12.5	2021	1174.4	2021	33.2	2021	6.3	2021	28	2019	3.98	2021	26.8	2020	62	2021	1.5	2021	0.8	2021	59.4	2020	64	2021	0	290.806	61	660107	9.240926092	25.08
Guinea-Bissau	8.943	Africa	28.76	2021	51	2021	3	2021	45	2021	30	2021	813	2020	29.2	2021	6.8	2021	19	2019	8.35	2021	21.4	2020	59	2021	6.6	2021	1.3	2021	58.2	2020	59	2021	0	449.593		145231		21.663
Guyana	163.371	Americas	26.15	2021	49.7	2021	7	2021	27	2021	81.5	2021	9374.8	2005	109.7	2021	16.4	2021	41	2019	4.93	2021	30.8	2020	70	2021	11.8	2021	9.4	2021	45.9	2020	96	2021	0	9122.982	21	707973	2.966214813	48.327
Haiti	7.542	Americas	25.06	2021	50.7	2021	5	2021	58	2021	50.7	2021	1814.7	2021	29.9	2021	15.7	2021	18	2019	4.73	2021	30.4	2020	64	2021	4.5	2021	2.6	2021	42.4	2020	67	2021	0	297.092	10	132422	7.551615291	2.082
Honduras	111.605	Americas	25.05	2021	50	2021	5	2021	59	2021	85.8	2021	2831	2021	61.9	2021	8.5	2021	24	2019	7.28	2021	26.2	2020	75	2021	3.9	2021	3.5	2021	63.8	2020	96	2021	0	4651.512	62	1577814	3.929487253	57.812
Hong Kong SAR, China			24.24	2021	54.2	2021	19	2021	100			2021	49660.6	2021	199.2	2021	5.3							2020	85							2020	100				602	70602097	0.852665892
Hungary	495.213	Europe	11.57	2021	52.4	2021	21	2021	72	2021	98.8	2021	18772.7	2021	80.6	2021	4.1	2021	44	2019	6.35	2021	54.4	2020	76	2021	50.4	2021	40.4	2021	69.5	2020	100	2021	0	22275.891	80	11394556	0.702089665	62.952
Iceland	62.889	Europe	2.4	2021	49.8	2021	16	2021	94	2021	99.9	2021	68383.8	2021	40.3	2021	5.4	2021	75	2019	8.64	2021	48.5	2020	83	2021	19.9	2021	48.3	2021	93.3	2020	100	2021	100	57058.94	1773	1996384	88.81056951	81.775
India	38.454	South-East Asia	24.99	2021	48	2021	7	2021	35	2021	67.1	2021	2277.4	2021	22.9	2021	6	2021	40	2019	3.01	2021	42.8	2020	70	2021	3.1	2021	10	2021	69.1	2020	90	2021	50	3237.353	53178	908641514	5.85247308	68.912
Indonesia	58.628	South-East Asia	25.99	2021	49.7	2021	7	2021	57	2021	94.5	2021	4291.8	2021	18.9	2021	4.4	2021	37	2019	2.9	2021	50.4	2020	72	2021	6.9	2021	4.9	2021	59.3	2020	92	2021	100	2452.258	6389	113303536	5.638835491	62.992
Iran, Islamic Rep.	172.226	Eastern Mediterranean	19.54	2021	49.5	2021	7	2021	76	2021	81.3	2020	2756.7	2020	25.5	2021	11.5	2021	25	2019	6.71	2021	36.5	2020	77	2021	10.7	2021	18.7	2021	79.8	2020	97	2021	0	9001.106	217	54420785	0.398744708	69.659
Iraq	63.057	Eastern Mediterranean	24.22	2021	49.4	2021	3	2021	71	2021	81.5	2021	5048.4	2020	29.4	2021	14.2	2021	21	2019	4.48	2021	24	2020	71	2021	8.9	2021	8.3	2021	64.1	2020	98	2021	0	6124.175	436	19448292	2.241842111	19.736
Ireland	166.585	Europe	9.95	2021	50.3	2021	15	2021	64	2021	99.9	2021	99152.1	2021	94.6	2021	6.6	2021	72	2019	6.68	2021	55.3	2020	82	2021	20.9	2021	39.2	2021	91.2	2020	97	2021	0	33935.691	25091	12867913	194.9888844	81.69
Isle of Man	136.419	Europe	9.89					2021	53			2019	86481.6											2002	78							2020	99			44698.466		150753		78.919
Israel	138.108	Europe	20.87	2021	50.2	2021	13	2021	93	2021	99.9	2021	51430.1	2021	25.3	2021	5	2021	60	2019	7.46	2021	47.2	2020	83	2021	21	2021	54.8	2021	95.2	2020	100	2021	0	54830.345	15709	41373364	37.96887292	73.776
Italy	305.859	Europe	13.5	2021	51.3	2021	24	2021	71	2021	99	2021	35551.3	2021	30.3	2021	9.8	2021	53	2019	8.67	2021	51.9	2020	82	2021	22.2	2021	47.1	2021	94.8	2020	100	2021	50	41429.892	35946	259639054	13.84460444	82.95
Jamaica	115.934	Americas	25.8	2021	50.4	2021	9	2021	57	2021	84.7	2021	4586.7	2021	46.7	2021	9.2	2021	44	2019	6.1	2021	31.8	2020	75	2021	11.8	2021	15.4	2021	79	2020	91	2021	0	5155.704	352	1183986	29.73008127	24.833
Japan	41.56	Western Pacific	12.36	2021	51.2	2021	29	2021	92	2021	99.9	2021	39285.2	2020	15.8	2021	2.8	2021	74	2019	10.74	2021	60.5	2020	85	2021	94	2021	28.5	2021	99.9	2020	99	2021	50	21085.545	94890	83692489	113.37935	81.434
Jordan	138.408	Eastern Mediterranean	20.36	2021	49.3	2021	4	2021	92	2021	97.7	2021	4405.8	2021	51.6	2021	19.3	2021	49	2019	7.58	2021	42.8	2020	75	2021	10	2021	27.5	2021	80.3	2020	99	2021	50	17122.161	481	17201885	2.796205183	44.676
Kazakhstan	101.493	Europe	7.88	2021	51.4	2021	8	2021	58	2021	99.7	2021	10041.5	2020	26	2021	4.9	2021	38	2019	2.79	2021	46.1	2020	71	2021	43.5	2021	47.2	2021	63.1	2020	95	2021	50	7936.44	207	11575012	1.788335079	69.355
Kenya	10.571	Africa	25.23	2021	50.3	2021	3	2021	28	2021	76.2	2021	2006.8	2021	20.1	2021	5.7	2021	31	2019	4.59	2021	38.8	2020	67	2021	9.5	2021	1.7	2021	66.3	2020	62	2021	50	636.226	1133	3951433	28.67314212	20.036
Kiribati	10.883	Western Pacific	27.49	2021	50.8	2021	4	2021	56	2021	61.8	2020	1514.6	2018	89			2021	36	2019	10.26	2021	26.2	2020	69	2021	12.8	2021	2.3	2021	0	2020	78	2021	50	2871.518				61.857
Korea, Dem. People's Rep.	0	South-East Asia	7.79	2021	51.1	2021	10	2021	63	2021	70.4					2021	2.6	2021	18			2021	16.1	2020	72	2021	95.6	2021	43.6	2021	65.4	2020	94	2021	0	0
Korea, Rep.	61.046	Western Pacific	13.04	2021	49.9	2021	17	2021	81	2021	99.9	2021	34757.7	2021	38	2021	3.5	2021	61	2019	8.16	2021	65.4	2020	83	2021	90	2021	27.9	2021	99.8	2020	100	2021	50	54735.957	5189	15804065	32.83332484	87.166
Kosovo	177.761	Europe										2021	4986.6	2021	68.1									2020	71											15157.774	900			45.92
Kuwait	60.179	Eastern Mediterranean	27.89	2021	38.7	2021	3	2021	100	2021	95	2020	24811.8	2019	44.9	2021	3.7	2021	42	2019	5.5	2021	36.8	2020	76	2021	14.2	2021	31.3	2021	91.4	2020	100	2021	0	15518.932	38	8447300	0.44984788	78.279
Kyrgyzstan	45.845	Europe	3.35	2021	50.5	2021	5	2021	37	2021	99.5	2021	1276.2	2021	69.1	2021	9.1	2021	31	2019	4.49	2021	42.4	2020	72	2021	31.5	2021	26.2	2021	66.2	2020	92	2021	0	3165.956	83	1907195	4.351940939	20.071
Lao PDR	10.405	Western Pacific	24.32	2021	49.8	2021	4	2021	37	2021	80.3	2021	2551.3	2016	41.9	2021	1.3	2021	29	2019	2.6	2021	34.8	2020	68	2021	10.2	2021	4.3	2021	55.6	2020	85	2021	0	2987.152	287	1233207	23.27265414	74.536
Latvia	320.862	Europe	6.81	2021	53.9	2021	21	2021	68	2021	99.9	2021	20642.2	2021	66.1	2021	7.6	2021	57	2019	6.58	2021	61.9	2020	75	2021	39.3	2021	37.8	2021	69.1	2020	99	2021	50	50862.228	4887	7753514	63.02948573	66.715
Lebanon	157.382	Eastern Mediterranean	16.23	2021	49.6	2021	8	2021	89	2021	93.7	2021	2670.4	2020	59.3	2021	14.5	2021	25	2019	8.65	2021	33.4	2020	79	2021	19.2	2021	24.9	2021	72.1	2020	93	2021	0	17894.364	695	4795578	14.4925179	35.364
Lesotho	32.956	Africa	12.26	2021	50.6	2021	5	2021	29	2021	69.9	2021	1166.5	2020	87.9	2021	24.6	2021	41	2019	11.27	2021	30.9	2020	55	2021	8.8	2021	0.7	2021	13.8	2020	72	2021	0	1609.99	38	431221	8.812186791	43.198
Liberia	5.813	Africa	25.87	2021	49.7	2021	3	2021	53	2021	33.5	2021	673.1			2021	4.1	2021	28	2019	8.47	2021	35.7	2020	64	2021	5.1	2021	0.3	2021	74	2020	75	2021	0	158.986		139824		72.586
Libya	93.68	Eastern Mediterranean	23.05	2021	49.5	2021	5	2021	81	2021	91.9	2021	6018.4	2019	35.4	2021	19.6	2021	17	2011	6.05	2021	25.3	2020	73	2021	22.6	2021	24.7	2021	76.7	2020	100	2021	50	7379.98	4	2483318	0.16107482	17.899
Liechtenstein	224.534	Europe	7.42					2021	14	2021	99.9	2019	169049.2					2021	85			2021	46.4	2020	82	2021	36.1	2021	35.5	2021	64.5	2020	100	2021	0	54571.967	414	112457	368.1407116	67.995
Lithuania	338.321	Europe	7.28	2021	53.7	2021	21	2021	68	2021	99.7	2021	23433.4	2021	76.2	2021	7.9	2021	60	2019	7.01	2021	59.5	2020	75	2021	46.2	2021	75.4	2021	72.3	2020	98	2021	0	45908.757	15114	10277516	147.0588808	68.214
Luxembourg	187.188	Europe	9.81	2021	49.4	2021	15	2021	92	2021	99.9	2021	135682.8	2021	176.7	2021	5.2	2021	80	2019	5.37	2021	48.4	2020	82	2021	30.4	2021	35.6	2021	93.5	2020	100	2021	0	49522.766	8845	4412567	200.4502141	73.874
Macao SAR, China			23.96	2021	51.9	2021	13	2021	100			2021	45421.6	2021	75.9	2021	3							2020	84							2020	100					7850
Madagascar	5.106	Africa	22.87	2021	50.1	2021	3	2021	39	2021	67.6	2021	514.9	2021	30.2	2021	2.6	2021	25	2019	3.69	2021	30.4	2020	67	2021	0.7	2021	2	2021	58.9	2020	53	2021	0	244.198	27	519445	5.197855403	6.923
Malawi	14.036	Africa	22.79	2021	50.7	2021	3	2021	18	2021	51.2	2021	642.7			2021	7	2021	30	2019	7.39	2021	28.5	2020	65	2021	8.8	2021	0.3	2021	66.1	2020	70	2021	0	460.655	65	624784	10.40359548	16.174
Malaysia	113.659	Western Pacific	26.46	2021	48.6	2021	7	2021	78	2021	93.4	2021	11371.1	2021	61.8	2021	4.6	2021	51	2019	3.83	2021	56.4	2020	76	2021	13	2021	18.1	2021	74.6	2020	97	2021	50	15494.3	4534	66852362	6.78210891	85.049
Maldives	57.535	South-East Asia	27.74	2021	36.9	2021	4	2021	41	2021	98.2	2021	8994.6	2020	68.4	2021	6.1	2021	43	2019	8.04	2021	32	2020	79	2021	30.7	2021	54.1	2021	84	2020	100	2021	50	34345.215	862	2213831	38.93702817	71.239
Mali	3.669	Africa	29.78	2021	49.9	2021	2	2021	45	2021	17	2021	917.9	2021	40.2	2021	7.7	2021	30	2019	3.89	2021	29	2020	60	2021	0	2021	1.4	2021	64	2020	83	2021	0	161.791	2	780062	0.256389877	12.253
Malta	157.609	Europe	20.28	2021	49.8	2021	22	2021	95	2021	92.9	2021	33257.4	2021	135	2021	3.5	2021	53	2019	8.21	2021	40.2	2020	83	2021	32	2021	33.8	2021	92.4	2020	100	2021	0	22559.293	399	2094938	19.04590971	86.451
Marshall Islands	28.719	Western Pacific	28.07					2021	78	2021	97.8	2021	4171	2020	69.5			2021	43	2019	16.34	2021	24.6	2000	65	2021	19	2021	4.9	2021	58.8	2020	89	2021	0	26264.486				61.886
Mauritania	21.442	Africa	29.3	2021	49.8	2021	3	2021	56	2021	40.2	2021	1723	2020	51.3	2021	11.5	2021	29	2019	3.3	2021	26.2	2020	65	2021	2.2	2021	2.1	2021	76.9	2020	72	2021	0	1364.036	19	1009957	1.881268212	32.131
Mauritius	81.619	Africa	23.67	2021	50.7	2021	13	2021	41	2021	91.2	2021	8812.1	2021	55.6	2021	7.4	2021	53	2019	6.2	2021	39.7	2020	74	2021	24.1	2021	30	2021	66.9	2020	100	2021	0	22645.561	267	358675	74.44064961	85.561
Mexico	256.524	Americas	21.86	2021	51.1	2021	8	2021	81	2021	94.1	2021	9926.4	2021	41.9	2021	4.4	2021	31	2019	5.43	2021	57	2020	75	2021	6.4	2021	28.2	2021	78	2020	100	2021	100	5564.501	18289	18887835	96.82952016	63.483
Micronesia, Fed. Sts.	50.425	Western Pacific	27.01	2021	49.2	2021	5	2021	23	2021	61.8	2021	3476.7	2021	71.5			2021	36	2019	11.44	2021	28.5	2020	68	2021	22.6	2021	1.9	2021	10.5	2019	88	2021	0	19168.34		21923		57.531
Moldova	295.541	Europe	10.94	2021	52.1	2021	13	2021	43	2021	99.2	2021	5314.5	2021	58	2021	4	2021	34	2019	6.38	2021	41	2020	72	2021	40.6	2021	38	2021	61.5	2020	91	2021	100	14765.926	146	3216305	4.539370489	26.603
Monaco	165.63	Europe	13.62					2021	100	2021	99.9	2020	173688.2					2021	67	2019	1.53	2021	33.3			2021	100	2021	89.1	2021	77.8	2020	100	2021	0	40301.702	72	78646	91.54947486	63.442
Mongolia	65.125	Western Pacific	2.07	2021	50.8	2021	4	2021	69	2021	97.9	2021	4534.9	2021	60.3	2021	7.1	2021	35	2019	3.77	2021	41	2020	70	2021	57.7	2021	33.8	2021	32.7	2020	85	2021	0	30717.996	147	4030048	3.647599235	66.635
Montenegro	444.224	Europe	10.2	2021	50.5	2021	16	2021	68	2021	98.5	2021	9367	2021	62.7	2021	18.5	2021	45	2019	8.33	2021	44.1	2020	76	2021	27.4	2021	32.6	2021	64.8	2020	99	2021	0	45258.271	437	2672118	16.3540682	40.903
Morocco	44.134	Eastern Mediterranean	18.48	2021	50.4	2021	8	2021	64	2021	66.3	2021	3496.8	2021	46.7	2021	11.5	2021	40	2019	5.31	2021	33.6	2020	77	2021	6.6	2021	8.5	2021	60.9	2020	90	2021	0	3442.012	176	12801893	1.37479668	63.707
Mozambique	7.132	Africa	24.53	2021	51.4	2021	3	2021	38	2021	49.4	2021	500.4	2020	73.4	2021	4	2021	25	2019	7.83	2021	30.4	2020	61	2021	4.4	2021	0.8	2021	48	2020	63	2021	50	738.483	348	1371127	25.38058108	56.773
Myanmar	35.817	South-East Asia	24.08	2021	51.8	2021	6	2021	31	2021	68.6	2021	1187.2	2021	24.8	2021	2.2	2021	28	2019	4.68	2021	38.3	2020	67	2021	6.9	2021	7.9	2021	58.1	2020	84	2021	0	1164.351	12	9748083	0.123101127	50.626
Namibia	160.573	Africa	20.12	2021	51.5	2021	4	2021	53	2021	89.1	2021	4729.3	2021	49.3	2021	21.7	2021	51	2019	8.5	2021	30.3	2020	64	2021	19	2021	4.8	2021	62.4	2020	84	2021	0	6687.735	90	1062663	8.469288947	20.549
Nauru	9.23	Western Pacific						2021	100	2021	84.7	2021	12252.3	2021	106.3			2021	43	2019	9.78	2021	18			2021	35.8	2021	15.8	2021	58.8	2020	100	2021	0	42652.76		20509		79.241
Nepal	41.25	South-East Asia	14.32	2021	53.9	2021	6	2021	21	2021	58.7	2021	1222.9	2021	38.6	2021	5.1	2021	33	2019	4.45	2021	34	2020	71	2021	1.5	2021	8.7	2021	64.8	2020	90	2021	0	3435.328	1471	5984274	24.58109371	82.196
Netherlands	131.782	Europe	10.39	2021	50.2	2021	20	2021	93	2021	99.9	2021	58061	2021	72.6	2021	4	2021	82	2019	10.13	2021	64.7	2020	81	2021	22.4	2021	42.7	2021	91.9	2020	100	2021	0	49135.012	35727	25984435	137.4938497	68.689
New Caledonia	109.983	Western Pacific	23.04	2021	49.8	2021	10	2021	72			2020	34694.6	2017	37.9	2021	16.6							2020	78							2020	99			27453.783		98964		64.453
New Zealand	46.804	Western Pacific	11.23	2021	50.9	2021	17	2021	87	2021	99.9	2021	48801.7	2020	22.3	2021	4.1	2021	88	2019	9.74	2021	62.5	2020	82	2021	18	2021	42.5	2021	92.9	2020	100	2021	100	41231.085	4836	7677843	62.98644033	84.871
Nicaragua	3.698	Americas	26.19	2021	50.7	2021	6	2021	59	2021	77.6	2021	2090.8	2021	59.4	2021	6	2021	22	2019	8.4	2021	36.3	2020	75	2021	6.1	2021	11.5	2021	70.2	2020	82	2021	0	231.08	152			88.734
Niger	1.297	Africa	28.09	2021	49.7	2021	3	2021	17	2021	16.5	2021	594.9	2021	27.6	2021	0.8	2021	32	2019	5.67	2021	28.7	2020	63	2021	2.1	2021	0.3	2021	65.1	2020	47	2021	0	39.117	2	254538	0.785737297	21.384
Nigeria	1.531	Africa	27.67	2021	49.3	2021	3	2021	53	2021	37.1	2021	2085	2019	19.8	2021	9.8	2021	25	2019	3.03	2021	38	2020	55	2021	2.9	2021	4.4	2021	71.8	2020	78	2021	0	129.224	1984	5708974	34.752304	24.933
Niue	0	Western Pacific								2021	84.7							2021	43			2021	20.1			2021	22.5	2021	22	2021	58.8			2021	0	13102.596				75.834
North Macedonia	460.742	Europe	11.42	2021	50	2021	15	2021	59	2021	97.2	2021	6720.9	2021	81.9	2021	16.2	2021	35	2019	7.25	2021	42.2	2020	76	2021	30.5	2021	34	2021	52.3	2020	98	2021	0	16569.085	111	2141032	5.18441574	40.363
Northern Mariana Islands	69.496	Western Pacific	27.65					2021	92			2019	20659.6	2019	62																	2020	100			22883.403				78.204
Norway	85.159	Europe	2.06	2021	49.4	2021	18	2021	83	2021	99.9	2021	89202.8	2021	29.1	2021	5	2021	84	2019	10.52	2021	60.2	2020	83	2021	25	2021	34.5	2021	94.6	2020	100	2021	0	27420.812	18742	11002430	170.3441876	75.634
Oman	90.627	Eastern Mediterranean	28.1	2021	34.1	2021	3	2021	87	2021	95	2021	16439.3	2020	36.8	2021	3.1	2021	54	2019	4.07	2021	39.1	2020	78	2021	10	2021	23.7	2021	57.1	2020	92	2021	0	7815.708	83	25000000	0.332	59.703
Pakistan	13.869	Eastern Mediterranean	21.68	2021	48.5	2021	4	2021	37	2021	47.4	2021	1537.9	2021	19.9	2021	4.4	2021	31	2019	3.38	2021	30.4	2020	67	2021	3.9	2021	11.5	2021	50.4	2020	90	2021	0	713.209	1211	30570862	3.961288367	59.468
Palau	38.691	Western Pacific	27.56					2021	81	2021	95.6	2020	14243.9					2021	74	2019	15.15	2021	25.5	2005	69	2021	34.3	2021	16.7	2021	58.8	2020	100	2021	0	32793.5	2	68050	2.93901543	101.067
Panama	197.994	Americas	25.62	2021	50	2021	9	2021	69	2021	94.1	2021	14516.5	2020	34.5	2021	12.1	2021	35	2019	7.58	2021	53.5	2020	79	2021	15.7	2021	18.5	2021	90.6	2020	94	2021	100	23546.347	790	7328159	10.78033378	73.231
Papua New Guinea	7.477	Western Pacific	24.73	2021	48.9	2021	4	2021	13	2021	50.6	2021	2916.4	2004	58.9	2021	2.8	2021	27	2019	2.3	2021	25	2020	65	2021	22.5	2021	0.7	2021	42.4	2020	45	2021	0	520.363	836	249149	335.5421856	3.405
Paraguay	275.442	Americas	24.01	2021	49.2	2021	7	2021	62	2021	93.2	2021	5400.1	2021	35.3	2021	7.2	2021	28	2019	7.17	2021	40.3	2020	74	2021	5.3	2021	15.9	2021	79.7	2020	100	2021	0	10083.732	355	2657506	13.35838941	49.481
Peru	660.375	Americas	19.79	2021	50.3	2021	9	2021	79	2021	92.8	2021	6692.2	2021	26.4	2021	4.8	2021	38	2019	5.22	2021	54.9	2020	77	2021	10.9	2021	15.4	2021	93.5	2020	93	2021	50	13315.463	6733	36921134	18.23616794	85.924
Philippines	59.288	Western Pacific	26.6	2021	49.8	2021	6	2021	48	2021	97.7	2021	3548.8	2021	37.8	2021	2.4	2021	34	2019	4.08	2021	45.7	2020	71	2021	6.5	2021	7	2021	54.3	2020	94	2021	50	3698.601	848	33860107	2.504422092	67.313
Poland	311.973	Europe	8.75	2021	51.6	2021	19	2021	60	2021	98.3	2021	17840.9	2021	56.7	2021	3.4	2021	56	2019	6.45	2021	55.7	2020	77	2021	47	2021	28.1	2021	80.2	2020	100	2021	0	16757.521	28048	37884100	74.03633714	59.635
Portugal	246.166	Europe	16.09	2021	52.7	2021	23	2021	67	2021	95	2021	24262.2	2021	45	2021	6.6	2021	61	2019	9.53	2021	54.7	2020	81	2021	24.5	2021	60.8	2021	92.1	2020	100	2021	0	53773.348	14233	45641725	31.18418509	86.271
Puerto Rico	190.957	Americas	25.11	2021	52.7	2021	21	2021	94			2020	31429.9	2018	46	2021	8.3							2020	80							2020	100			36101.016				96.735
Qatar	23.776	Eastern Mediterranean	29.42	2021	25	2021	2	2021	99	2021	91.6	2021	61276	2020	40.9	2021	0.3	2021	63	2019	2.91	2021	48.7	2020	80	2021	8.4	2021	29.4	2021	60.3	2020	100	2021	50	16849.395	1474	4065369	36.25747134	98.907
Romania	348.127	Europe	10.35	2021	51.4	2021	20	2021	54	2021	98.5	2021	14861.9	2021	46.5	2021	5.2	2021	44	2019	5.74	2021	45.7	2020	74	2021	49.6	2021	35.3	2021	69.4	2020	100	2021	50	17066.406	5572	25884901	21.52606263	42.097
Russian Federation	269.224	Europe	-3.64	2021	53.6	2021	16	2021	75	2021	99.6	2021	12172.8	2021	21.3	2021	5	2021	30	2019	5.65	2021	49.1	2020	71	2021	51.2	2021	47.6	2021	63.2	2020	97	2021	100	14870.594	15124	273400000	5.531821507	53.488
Rwanda	11.326	Africa	19.21	2021	50.8	2021	3	2021	18	2021	65.5	2021	833.8	2021	34.8	2021	1.6	2021	54	2019	6.41	2021	33.1	2020	69	2021	10.9	2021	1.4	2021	67.1	2020	60	2021	0	1025.392	56	5882479	0.951979599	71.609
Samoa	14.616	Western Pacific	27.56	2021	48.2	2021	5	2021	18	2021	98.8	2021	3939.1	2021	52.4	2021	9.8	2021	43	2019	6.36	2021	28.8	2020	73	2021	6.6	2021	3.9	2021	49.3	2020	92	2021	0	8048.827		187397		89.536
San Marino	353.586	Europe	12.95					2021	98	2021	99.9	2020	45515.8	2020	140.4			2021	67	2019	6.39	2021	32.9			2021	27	2021	72.5	2021	77.8	2020	100	2021	0	66636.219		157634		68.595
Sao Tome and Principe	35.134	Africa	24.7	2021	50	2021	3	2021	75	2021	90.7	2021	2449.3			2021	15.9	2021	47	2019	5.53	2021	26.6	2020	71	2021	20.4	2021	0.5	2021	63.8	2020	78	2021	0	2865.043	1	29036	3.444000551	47.282
Saudi Arabia	27.259	Eastern Mediterranean	26.8	2021	42.2	2021	4	2021	85	2021	94	2021	23585.9	2021	24.3	2021	7.4	2021	53	2019	5.69	2021	44.9	2020	75	2021	15.6	2021	30.9	2021	69.1	2020	100	2021	100	2373.666	13	44879759	0.028966287	72.821
Senegal	11.754	Africa	29.63	2021	51.2	2021	3	2021	49	2021	38.1	2021	1606.5	2021	40.9	2021	3.7	2021	45	2019	4.13	2021	32.8	2020	68	2021	1.5	2021	0.7	2021	69.7	2020	85	2021	0	530.885	498	1146543	43.43491696	8.101
Serbia	251.938	Europe	11.67	2021	51	2021	19	2021	57	2021	98.5	2021	9215	2021	62.2	2021	11.8	2021	38	2019	8.67	2021	45	2020	74	2021	40.2	2021	36.9	2021	65	2020	95	2021	0	35123.684	164	11745126	1.396323888	47.949
Seychelles	174.891	Africa	27.07	2021	48.7	2021	8	2021	58	2021	94.7	2021	13306.7	2021	111.2			2021	66	2019	5.19	2021	31.8	2020	77	2021	25.5	2021	25.1	2021	68	2019	97	2021	0	51201.358	608			83.001
Sierra Leone	1.567	Africa	27.19	2021	50.1	2021	3	2021	43	2021	26.9	2021	515.9	2020	36.5	2021	5.3	2021	33	2019	8.75	2021	32.7	2020	55	2021	2.2	2021	0.1	2021	61.6	2020	64	2021	0	97.28	1	259958	0.384677525	37.936
Singapore	29.212	Western Pacific	27.74	2021	47.7	2021	14	2021	100	2021	96.5	2021	72794	2021	153.5	2021	3.6	2021	85	2019	4.08	2021	57.4	2020	84	2021	17.4	2021	27.1	2021	100	2020	100	2021	50	37368.995	8232	24624319	33.43036614	87.404
Sint Maarten (Dutch part)	207.546	Americas						2021	100			2018	28988.3	2018	104.2									2016	78							2017	95			25567.837	659	62056	1061.944051	62.166
Slovak Republic	380.698	Europe	8.78	2021	51.3	2021	17	2021	54	2021	99.9	2021	21087.8	2021	94.5	2021	6.7	2021	49	2019	6.96	2021	54.4	2020	77	2021	40.9	2021	40.5	2021	80.2	2020	100	2021	0	34038.26	12259	7365351	166.4414907	51.129
Slovenia	412.623	Europe	9.9	2021	50.2	2021	21	2021	55	2021	99.6	2021	29200.8	2021	78.2	2021	4.4	2021	60	2019	8.52	2021	67.8	2020	81	2021	31.6	2021	36.5	2021	90	2020	100	2021	0	61355.214	25914	2795235	927.0776876	57.298
Solomon Islands	22.275	Western Pacific	25.6	2021	49.2	2021	4	2021	25	2021	84.7	2021	2337	2020	36	2021	1	2021	42	2019	4.77	2021	23.3	2020	73	2021	9.5	2021	2.1	2021	35.6	2020	67	2021	0	3577.751	73			31.682
Somalia	8.563	Eastern Mediterranean	26.88	2021	50.1	2021	3	2021	47	2021	41.8	2021	445.8	2021	87.3	2021	19.9	2021	12			2021	16	2020	58	2021	5.6	2021	0.1	2021	48.9	2020	56	2021	0	171.683	2	400466	0.499418178	37.363
South Africa	172.909	Africa	18.06	2021	50.8	2021	6	2021	68	2021	83.3	2021	6994.2	2021	25	2021	33.6	2021	44	2019	9.11	2021	45.8	2020	64	2021	16.1	2021	10.6	2021	63.3	2020	94	2021	0	6820.69	9273	26473049	35.02807705	35.418
South Sudan	1.233	Africa		2021	49.9	2021	3	2021	21	2021	5.8	2015	1119.7	2015	28.9	2021	13.9	2021	12	2019	6.04	2021	21.3	2020	58	2021	4.8	2021	0	2021	76.5	2020	41	2021	0	164.092	76	410280	18.52393487	18.948
Spain	245.966	Europe	14.25	2021	50.8	2021	20	2021	81	2021	97.9	2021	30115.7	2021	33.4	2021	14.7	2021	62	2019	9.13	2021	60.9	2020	82	2021	20.9	2021	45.9	2021	95.5	2020	100	2021	50	28801.779	45833	471036328	9.730247388	80.167
Sri Lanka	78.512	South-East Asia	27.41	2021	52.1	2021	12	2021	19	2021	89.6	2021	3814.7	2021	25.3	2021	5.4	2021	38	2019	4.08	2021	34.1	2020	77	2021	29.6	2021	11.8	2021	77.8	2020	92	2021	0	3137.277	756	6486117	11.65566394	68.896
St. Kitts and Nevis	86.479	Americas	27.61					2021	31	2021	91.9	2021	18230.1					2021	58	2019	5.4	2021	31.7	2002	71	2021	16.1	2021	31.7	2021	77	2017	99	2021	0	12332.682		124861		50.76
St. Lucia	222.734	Americas	27.04	2021	50.8	2021	11	2021	19	2021	91.9	2021	9571			2021	16.9	2021	56	2019	4.32	2021	34.7	2020	76	2021	8.8	2021	7.5	2021	73.2	2020	97	2021	0	16193.697	14	210983	6.635605712	29.936
St. Martin (French part)	118.989	Americas										2014	21459.3											2020	80							2020	100			31309.656	25	112382	22.24555534
St. Vincent and the Grenadines	104.561	Americas	26.17	2021	49.4	2021	10	2021	53	2021	91.9	2021	7996.6			2021	21.6	2021	59	2019	4.75	2021	33.5	2020	73	2021	30.8	2021	7.7	2021	71.1	2018	95	2021	50	8563.187	26	112841	23.04127046	28.344
Sudan	11.384	Eastern Mediterranean	28.17	2021	50	2021	4	2021	36	2021	49.4	2021	764.3	2021	1.9	2021	19.8	2021	16	2019	4.57	2021	28.3	2020	66	2021	4.7	2021	2.9	2021	62.7	2020	60	2021	0	145.186	4	562941	0.710554037	18.935
Suriname	237.457	Americas	26.56	2021	49.8	2021	7	2021	66	2021	92.8	2021	4836.3	2010	38.4	2021	10.1	2021	38	2019	9.74	2021	35	2020	72	2021	21.2	2021	14.2	2021	58.9	2020	98	2021	0	13906.674	292	239603	121.8682571	40.55
Sweden	206.863	Europe	3.02	2021	49.9	2021	20	2021	88	2021	99.9	2021	60239	2021	41.9	2021	8.7	2021	85	2019	10.87	2021	64.9	2020	82	2021	14.9	2021	47.2	2021	93.7	2020	100	2021	0	25675.906	47794	19214371	248.7409034	71.364
Switzerland	159.233	Europe	6.42	2021	50.4	2021	19	2021	74	2021	99.9	2021	93457.4	2021	55.2	2021	5.3	2021	85	2019	11.29	2021	58.8	2020	83	2021	33.1	2021	50.9	2021	96.7	2020	100	2021	0	50283.744	52485	23132609	226.8875076	66.471
Syrian Arab Republic	18.074	Eastern Mediterranean	19.72	2021	50	2021	5	2021	56	2021	41.8	2018	1265.6	2018	35.7	2021	10.6	2021	14	2012	3.57	2021	16.7	2020	74	2021	9.5	2021	15.1	2021	61.9	2020	94	2021	0	328.113	30	146269	20.51015595	12.029
Tajikistan	1.311	Europe	4.52	2021	49.6	2021	3	2021	28	2021	99.7	2021	897.1	2020	38.4	2021	7.8	2021	25	2019	7.11	2021	29.3	2020	71	2021	33.4	2021	24.8	2021	38.7	2020	82	2021	0	186.482				53.688
Tanzania	1.415	Africa	23	2021	50	2021	3	2021	36	2021	71.6	2021	1135.5	2021	17.1	2021	2.6	2021	38	2019	3.83	2021	31.3	2020	66	2021	4.4	2021	0	2021	75	2020	61	2021	0	68.313				45.969
Thailand	47.84	South-East Asia	26.91	2021	51.4	2021	14	2021	52	2021	92	2021	7233.4	2021	58.5	2021	1.4	2021	36	2019	3.79	2021	68.2	2020	77	2021	14.6	2021	9.4	2021	87.8	2020	100	2021	100	6755.717	4640	17270775	26.86619448	77.255
Timor-Leste	10.467	South-East Asia		2021	49.5	2021	4	2021	32	2021	58.9	2021	1457.8	2020	94.2	2021	5.1	2021	40	2019	7.16	2021	27.8	2020	70	2021	42.3	2021	8.4	2021	67.9	2020	85	2021	0	1773.225	21	278529	7.539609879	59.228
Togo	3.503	Africa	28.05	2021	50.2	2021	3	2021	43	2021	53.3	2021	992.3	2021	34.2	2021	4	2021	29	2019	5.73	2021	27.8	2020	61	2021	4.4	2021	0.7	2021	60.4	2020	69	2021	0	475.158	269	803118	33.49445536	17.587
Tokelau	0	Western Pacific																																		0				163.185
Tonga	11.353	Western Pacific	24.74	2021	49.9	2021	6	2021	23	2021	99.2	2020	4624.8	2020	62.3	2021	4	2021	43	2019	4.98	2021	26.4	2020	71	2021	18.2	2021	6.3	2021	62.7	2020	99	2021	0	15310.09		535009		72.716
Trinidad and Tobago	305.183	Americas	26.54	2021	50.6	2021	12	2021	53	2021	98.3	2021	15243.1			2021	4.8	2021	40	2019	7.02	2021	36.8	2020	74	2021	21.3	2021	49.4	2021	80.5	2020	99	2021	0	13269.71	547	873978	62.58738778	51.306
Tunisia	247.677	Eastern Mediterranean	21.33	2021	50.4	2021	9	2021	70	2021	73	2021	3924.3	2021	50.8	2021	16.8	2021	44	2019	6.96	2021	31.5	2020	77	2021	15.2	2021	15.3	2021	78.2	2020	98	2021	0	9707.412	503	4977368	10.10574263	54.089
Turkiye	120.252	Europe	12.63	2021	50.6	2021	9	2021	77	2021	95.1	2021	9586.6	2021	35.8	2021	13.4	2021	40	2019	4.34	2021	50	2020	78	2021	20.1	2021	21.8	2021	80.7	2020	97	2021	50	20162.278	42484	162743369	26.10490385	60.924
Turkmenistan	0	Europe	17.65	2021	50.8	2021	5	2021	53	2021	99.6	2019	7612	2018	12.5	2021	5.1	2021	19	2019	6.57	2021	31.9	2020	68	2021	28.7	2021	26.3	2021	58.6	2020	100	2021	0	0				61.165
Turks and Caicos Islands	92.98	Americas						2021	94			2021	24047.1																			2018	94			16692.494		550265		78.227
Tuvalu	0	Western Pacific						2021	65	2021	84.7	2021	5291.5					2021	43	2019	23.96	2021	20			2021	40.1	2021	10.7	2021	58.8	2020	100	2021	0	23566.825				79.054
Uganda	7.936	Africa	23.22	2021	50.7	2021	2	2021	26	2021	69.8	2021	858.1	2021	26.3	2021	2.9	2021	27	2019	3.83	2021	36.5	2020	64	2021	2.9	2021	1.8	2021	67.8	2020	56	2021	0	371.035	382	3012408	12.68088519	28.313
Ukraine	253.113	Europe	9.38	2021	53.7	2021	17	2021	70	2021	100	2021	4835.6	2021	41.9	2021	8.9	2021	33	2019	7.1	2021	38.9	2020	71	2021	53.7	2021	35.4	2021	60.4	2020	94	2021	0	12233.982	512	32603805	1.570368857	34.65
United Arab Emirates	23.74	Eastern Mediterranean	29.08	2021	31.1	2021	1	2021	87	2021	91.2	2020	36284.6	2020	68.8	2021	3.4	2021	71	2019	4.28	2021	39.6	2020	78	2021	9.3	2021	29.9	2021	71.9	2020	100	2021	0	10574.009	1	197622113	0.000506016	99.008
United Kingdom	292.065	Europe	9.38	2021	50.6	2021	19	2021	84	2021	99.9	2021	47334.4	2021	28.2	2021	4.5	2021	77	2019	10.15	2021	67.2	2020	81	2021	17.2	2021	33.3	2021	90.9	2020	100	2021	50	35484.548	1102944	522526476	211.079065	74.586
United States of America	325.414	Americas	10	2021	50.5	2021	17	2021	83	2021	99.9	2021	69287.5	2020	13.3	2021	5.5	2021	67	2019	16.77	2021	75.9	2020	77	2021	20.2	2021	30.9	2021	83.5	2020	100	2021	100	29765.885	1253376	1146755807	109.2975499	68.157
Uruguay	217.288	Americas	18.06	2021	51.7	2021	15	2021	96	2021	98.3	2021	17020.6	2021	25.3	2021	10.4	2021	71	2019	9.35	2021	40.3	2020	78	2021	17	2021	60.2	2021	79.9	2020	99	2021	0	28731.277	52	6114822	0.850392702	83.329
Uzbekistan	4.891	Europe	14.78	2021	50.1	2021	5	2021	50	2021	100	2021	1983.1	2021	40.1	2021	7.2	2021	26	2019	5.62	2021	39	2020	72	2021	28.3	2021	28.1	2021	58.1	2020	98	2021	0	742.847	23	1377915	1.669188593	52.374
Vanuatu	4.558	Western Pacific	24.72	2021	49.3	2021	4	2021	26	2021	83.9	2021	3127.4	2020	43.7	2021	2.2	2021	43	2019	3.36	2021	25.9	2020	71	2021	11.7	2021	1.8	2021	28.2	2020	91	2021	0	3900.763	2	24976	8.00768738	42.749
Venezuela	20.502	Americas	25.61	2021	50.8	2021	8	2021	88	2021	96.3	2014	16055.6	2014	31.4	2021	6.4	2021	15	2019	5.37	2021	20.9	2020	72	2021	5.6	2021	23	2021	83.1	2020	94	2021	0	1929.611	135	3359014	4.019036539	50.244
Vietnam	44.36	Western Pacific	25.03	2021	50.1	2021	8	2021	38	2021	93.6	2021	3694			2021	2.2	2021	36	2019	5.25	2021	42.9	2020	75	2021	18.2	2021	9.7	2021	68	2020	97	2021	50	11836.733	86	85826548	0.100202096	87.57
Virgin Islands (U.S.)	120.661	Americas	26.83	2021	52.5	2021	21	2021	96			2020	39552.2	2020	76.4	2021	13.3							2020	80							2020	99			22666.028
West Bank and Gaza				2021	49.3	2021	3	2021	77			2021	3664	2021	56.8	2021	24.9							2020	74							2020	98
Yemen, Rep.	7.239	Eastern Mediterranean	25.62	2021	49.6	2021	3	2021	39	2021	41.8	2021	690.8	2020	44.6	2021	13.6	2021	15	2015	4.25	2021	16.1	2020	66	2021	4.5	2021	6.1	2021	53.9	2020	61	2021	0	40.049		329592		2.54
Zambia	21.861	Africa	22.12	2021	50.5	2021	2	2021	45	2021	82.9	2021	1120.6	2021	36	2021	13	2021	33	2019	5.31	2021	26.5	2020	64	2021	13.9	2021	14	2021	57.5	2020	65	2021	0	1815.42	338	3765147	8.97707314	45.7
Zimbabwe	37.826	Africa	21.87	2021	52.3	2021	3	2021	32	2021	85.5	2021	1737.2	2020	38.8	2021	5.2	2021	24	2019	7.7	2021	32.4	2020	62	2021	11.7	2021	2.3	2021	52.2	2020	63	2021	0	1744.986	85	2525756	3.365329034	33.154
