# Supplementary material for: Country-level predictors of COVID-19 mortality
Source: Sci Rep. 2023 Jun 7;13:9263. doi: 10.1038/s41598-023-36449-x (PMC10245344; doi:10.1038/s41598-023-36449-x)
Supplement: Supplementary file 3 — Supplementary Information 3. [file 41598_2023_36449_MOESM3_ESM.r]

---
 title: "Covid19Data_Preprocessing"
---

# Raw data
library("haven")
library("dplyr")
raw_data <- read.csv("00.Data.csv", check.names = F)
saveRDS(raw_data, file = "Raw_Database.RDS", compress = TRUE)
raw_data <- raw_data %>% mutate_all(na_if,"")
str(raw_data)

# Re-coding categorical variables
library("dplyr")
raw_data <- raw_data %>% mutate(PoeMgt=ifelse(PoeMgt==0, "None", ifelse(PoeMgt==50, "Active Emergency Plan", "Future Emergency Plan")))
str(raw_data)

# Duplicates
library("dplyr")
nrow(distinct(raw_data))

# Invalid Entries
table(apply(raw_data, 1, function(x) all(is.na(x))))
table(apply(raw_data, 2, function(x) all(is.na(x))))

# Missing Data
row_mis <- apply(raw_data, 1, function(x) length(which(is.na(x))))
table(row_mis)
row_mis
col_mis <- apply(raw_data, 2, function(x) length(which(is.na(x))))
table(col_mis)
col_mis

# Remove rows with missing values (Return complete cases)
library("stats")
study_data <- raw_data[complete.cases(raw_data), ]
str(study_data)
saveRDS(study_data, file = "Study_Database.RDS", compress = TRUE)

# Missing Data
row_mis_comp <- apply(study_data, 1, function(x) length(which(is.na(x))))
table(row_mis_comp)
row_mis_comp
col_mis_comp <- apply(study_data, 2, function(x) length(which(is.na(x))))
table(col_mis_comp)
col_mis_comp

# Outliers
library("rstatix")
str(study_data)
raw_data_out <- study_data[,c(2,4:35,37:41)]
outvals_raw <- apply(raw_data_out, 2, function(x) sum(is_extreme(x)))
as.matrix(outvals_raw)
apply(study_data[,c(2,4:35,37:41)], 2, function(x) plot(x))

# Summary Statistics 
library("e1071")
library("tidyr")
options(scipen=999)
table(study_data$WHO_Region)
multi_sum <- function(x) {c(Minimum=min(x, na.rm=T), Mean=mean(x, na.rm=T), Median=median(x, na.rm=T), Maximum=max(x, na.rm=T), SD=sd(x, na.rm=T), IQR=IQR(x, na.rm=T), Skewness=skewness(x, na.rm=T, type=2), Kurtosis=kurtosis(x, na.rm=T, type=2))}
raw_stats <- round(as.data.frame(sapply(study_data[,c(2,4:35,37:41)], multi_sum)), 2)
t(raw_stats)
study_data %>% group_by(WHO_Region) %>% summarize(Deaths = mean(CovDp100K), Cases = mean(CovCp100K))

# Quality Checks
length(study_data$AdLit[study_data$AdLit == 0])
filter(study_data, study_data$AdLit == 0)
hist(study_data$AdLit)
plot(study_data$AdLit)
boxplot(study_data$AdLit)

length(study_data$HBp100K[study_data$HBp100K == 0])
filter(study_data, study_data$HBp100K == 0)
hist(study_data$HBp100K)
plot(study_data$HBp100K)
boxplot(study_data$HBp100K)

length(study_data$Delta21Jp100K[study_data$Delta21Jp100K == 0])
filter(study_data, study_data$Delta21Jp100K == 0)
min(study_data$Delta21Jp100K) # --> 0.000506016 --> rounded to 0.00 in Table 1
hist(study_data$Delta21Jp100K)
plot(study_data$Delta21Jp100K)
boxplot(study_data$Delta21Jp100K)


length(study_data$GDPpC_Yr[study_data$GDPpC_Yr < 2018])
filter(study_data, study_data$GDPpC_Yr < 2018)
hist(study_data$GDPpC_Yr)

length(study_data$IGSpGDP_Yr[study_data$IGSpGDP_Yr < 2018])
filter(study_data, study_data$IGSpGDP_Yr < 2018)
hist(study_data$IGSpGDP_Yr)

length(study_data$HEpGDP_Yr[study_data$HEpGDP_Yr < 2018])
filter(study_data, study_data$HEpGDP_Yr < 2018)
hist(study_data$HEpGDP_Yr)

length(study_data$pPopH20_Yr[study_data$pPopH20_Yr < 2018])
filter(study_data, study_data$pPopH20_Yr < 2020)
hist(study_data$pPopH20_Yr)
