# Supplementary material for: Country-level predictors of COVID-19 mortality
Source: Sci Rep. 2023 Jun 7;13:9263. doi: 10.1038/s41598-023-36449-x (PMC10245344; doi:10.1038/s41598-023-36449-x)
Supplement: Supplementary file 4 — Supplementary Information 4. [file 41598_2023_36449_MOESM4_ESM.r]

---
 title: "Covid19Data_Stat Analysis"
---

# Data
library("haven")
library("mosaic")
library(data.table)
study_data <- readRDS("Study_Database.RDS"); str(study_data)
study_data_stand <- copy(study_data)
study_data_stand[,c(4,6,8,10,12,14,16,18,20,22,24,26,28,30,32,34,37:41)] <- apply(study_data_stand[,c(4,6,8,10,12,14,16,18,20,22,24,26,28,30,32,34,37:41)], 2, function(x) zscore(x, na.rm = T))

## Dependent.variable: CovDp100K
## Independent.variables: WHO_Region + AvgTemp + pPopFem + pPop65 + pPopUrb + AdLit + GDPpC + IGSpGDP + pWfUem + CPI + HEpGDP + GHS.In + LEB + HBp100K + MDp100K + NCDMortp100K + pPopH20 + PoeMgt + CovCp100K + Delta21Jp100K + VacFullp100 


# Statistical Analysis

## Correlation Analysis
library("stats")
apply(study_data[, c(4,6,8,10,12,14,16,18,20,22,24,26,28,30,32,34,37,40,41)], 2, function(x) cor.test(x, study_data$CovDp100K, alternative = "two.sided", method = "spearman", exact = F, conf.level = 0.95))

library("correlation")
study_data.cor <- correlation::correlation(study_data, select = c("CovDp100K"), select2 = c("AvgTemp", "pPopFem","pPop65","pPopUrb","AdLit","GDPpC","IGSpGDP","pWfUem","CPI","HEpGDP","GHS.In","LEB","HBp100K","MDp100K","NCDMortp100K","pPopH20","CovCp100K","Delta21Jp100K","VacFullp100"), method = "spearman")
round(range(study_data.cor$rho),2)
round(range(study_data.cor$p),4)
study_data.cor
hist.breaks <- c(-0.9, -0.8, -0.7, -0.6, -0.5, -0.4, -0.3, -0.2, -0.1, 0.0, 0.1, 0.2, 0.3, 0.4, 0.5, 0.6, 0.7, 0.8, 0.9)
hist.colors <- rep("grey", length(hist.breaks))
hist.colors[hist.breaks < -0.500] <- "dark red"
hist.colors[hist.breaks < -0.301 & hist.breaks >= -0.500] <- "red"
hist.colors[hist.breaks < -0.100 & hist.breaks >= -0.301] <- "pink"
hist.colors[hist.breaks > 0.099 & hist.breaks < 0.299] <- "light green"
hist.colors[hist.breaks > 0.299 & hist.breaks < 0.499] <- "green"
hist.colors[hist.breaks >= 0.500] <- "dark green"
hist(study_data.cor$rho, main = "Correlation Distribution", ylab = "Frequency", xlab = "Correlation Coefficient", xlim = c(-1, 1), ylim = c(0, 10), breaks = hist.breaks, col = hist.colors)
legend("topleft", c("Large (-) correlation", "Medium (-) correlation", "Small (-) correlation", "Negligible correlation", "Small (+) correlation", "Medium (+) correlation", "Large (+) correlation"), col=c("dark red", "red", "pink", "grey", "light green", "green", "dark green"), lty = 2, lwd = 6, cex=0.8, title="Correlation Strength (Cohen, 1988)", text.font=4, bg='white')
sum(study_data.cor$rho <= -0.100 & study_data.cor$rho > -0.299)
sum(study_data.cor$rho > 0.100 & study_data.cor$rho <= 0.299)
sum(study_data.cor$rho <= -0.300 & study_data.cor$rho > -0.499)
sum(study_data.cor$rho >= 0.300 & study_data.cor$rho <= 0.499)
sum(study_data.cor$rho < -0.500)
sum(study_data.cor$rho > 0.500)


## ANOVA Analysis / Welch’s Heteroscedastic F Test
options(scipen=999)
library("stats")
MODELNAME <- aov(CovDp100K ~ PoeMgt, data = study_data); print("Summary"); summary(MODELNAME); print("R2"); round((summary(lm(CovDp100K ~ PoeMgt, data = study_data))$r.squared), 3)
pf(1.626, 2, 149, lower.tail = F)
with(study_data, pairwise.t.test(CovDp100K, PoeMgt, p.adjust.method ="bonferroni", paired=F, alternative = "two.sided"))

library(dplyr)
library("onewaytests")
study_data %>% group_by(WHO_Region) %>% summarize(min = min(CovDp100K), mean = mean(CovDp100K), max = max(CovDp100K))
Welch1 <- welch.test(CovDp100K ~ WHO_Region, data=study_data, rate = 0, alpha = 0.05, na.rm = TRUE, verbose = TRUE)
pf(29.86029, 5, 51.26133, lower.tail = F)
paircomp(Welch1, adjust.method = "bonferroni", alternative = "two.sided")

### Additional analysis
library(dplyr)
study_data %>% group_by(WHO_Region) %>% summarize(min = min(pPop65), mean = mean(pPop65), max = max(pPop65))
Welch2 <- welch.test(pPop65 ~ WHO_Region, data=study_data, rate = 0, alpha = 0.05, na.rm = TRUE, verbose = TRUE)
pf(71.86161, 5, 38.79369, lower.tail = F)
paircomp(Welch2, adjust.method = "bonferroni", alternative = "two.sided")

study_data %>% group_by(WHO_Region) %>% summarize(min = min(CPI), mean = mean(CPI), max = max(CPI))
Welch3 <- welch.test(CPI ~ WHO_Region, data=study_data, rate = 0, alpha = 0.05, na.rm = TRUE, verbose = TRUE)
pf(11.31819, 5, 45.55676, lower.tail = F)
paircomp(Welch3, adjust.method = "bonferroni", alternative = "two.sided")

study_data %>% group_by(WHO_Region) %>% summarize(min = min(HBp100K), mean = mean(HBp100K), max = max(HBp100K))
Welch4 <- welch.test(HBp100K ~ WHO_Region, data=study_data, rate = 0, alpha = 0.05, na.rm = TRUE, verbose = TRUE)
pf(26.15499, 5, 40.21732, lower.tail = F)
paircomp(Welch4, adjust.method = "bonferroni", alternative = "two.sided")

study_data %>% group_by(WHO_Region) %>% summarize(min = min(CovCp100K), mean = mean(CovCp100K), max = max(CovCp100K))
Welch5 <- welch.test(CovCp100K ~ WHO_Region, data=study_data, rate = 0, alpha = 0.05, na.rm = TRUE, verbose = TRUE)
pf(28.97315, 5, 37.22894, lower.tail = F)
paircomp(Welch5, adjust.method = "bonferroni", alternative = "two.sided")


## Regression Analysis
### Weighted Generalized additive models (GAMs)
set.seed(2022)
library("mgcv")
gam.MODEL_1Geo <- gam(CovDp100K ~ WHO_Region + s(AvgTemp), family = gaussian(), data = study_data, fit = T, sp = c(0.001, 0.001))
gam.MODEL_1Geo <- gam(CovDp100K ~ WHO_Region + s(AvgTemp), family = gaussian(), data = study_data, fit = T, sp = c(0.001, 0.001), weights = 1 / gam(abs(gam.MODEL_1Geo$residuals) ~ gam.MODEL_1Geo$fitted.values)$fitted.values^2)
summary.gam(gam.MODEL_1Geo)
plot(gam.MODEL_1Geo, residuals = T, pch = 16, cex = 0.6, col = "orange", cex.lab = 1.5, shade = TRUE,  shade.col = "blue", shift = coef(gam.MODEL_1Geo)[1], all.terms = F, pages = 1)
print(noquote("####################### Model Diagnostics ###############################"))
concurv.full <- round((concurvity(gam.MODEL_1Geo, full = T)[1,]), 2); concurv.full
concurv.part <- round((concurvity(gam.MODEL_1Geo, full = F)$worst), 2); concurv.part
gam.check(gam.MODEL_1Geo)
library("pwr")
pwr.f2.test(u = 2, v = 152, f2 = round((summary.gam(gam.MODEL_1Geo)$r.sq/(1-summary(gam.MODEL_1Geo)$r.sq)), 3), sig.level = 0.05, power = NULL)
print(noquote("####################### Model Coefficients ###############################"))
gam.MODEL_1Geo$coefficients
gam.MODEL_1Geo$edf
gam.MODEL_1Geo.coeff <- data.frame(Parameter = character(), Coefficient = numeric(), EDF = numeric(), t_F = numeric(), p_value = numeric())
gam.MODEL_1Geo.coeff <- rbind(gam.MODEL_1Geo.coeff, data.frame(Parameter = "Intercept", Coefficient = round((sum(gam.MODEL_1Geo$coefficients[1])), 5), EDF = round((sum(gam.MODEL_1Geo$edf[1])), 3), t_F = round((summary(gam.MODEL_1Geo)$p.table[1,3]), 2), p_value = sprintf("%.3f", summary(gam.MODEL_1Geo)$p.table[1,4])))
gam.MODEL_1Geo.coeff <- rbind(gam.MODEL_1Geo.coeff, data.frame(Parameter = "WHO_Region:Americas", Coefficient = round((sum(gam.MODEL_1Geo$coefficients[2])), 5), EDF = round((sum(gam.MODEL_1Geo$edf[2])), 3), t_F = round((summary(gam.MODEL_1Geo)$p.table[2,3]), 2), p_value = sprintf("%.3f", summary(gam.MODEL_1Geo)$p.table[2,4])))
gam.MODEL_1Geo.coeff <- rbind(gam.MODEL_1Geo.coeff, data.frame(Parameter = "WHO_Region:Eastern Mediterranean", Coefficient = round((sum(gam.MODEL_1Geo$coefficients[3])), 5), EDF = round((sum(gam.MODEL_1Geo$edf[3])), 3), t_F = round((summary(gam.MODEL_1Geo)$p.table[3,3]), 2), p_value = sprintf("%.3f", summary(gam.MODEL_1Geo)$p.table[3,4])))
gam.MODEL_1Geo.coeff <- rbind(gam.MODEL_1Geo.coeff, data.frame(Parameter = "WHO_Region:Europe", Coefficient = round((sum(gam.MODEL_1Geo$coefficients[4])), 5), EDF = round((sum(gam.MODEL_1Geo$edf[4])), 3), t_F = round((summary(gam.MODEL_1Geo)$p.table[4,3]), 2), p_value = sprintf("%.3f", summary(gam.MODEL_1Geo)$p.table[4,4])))
gam.MODEL_1Geo.coeff <- rbind(gam.MODEL_1Geo.coeff, data.frame(Parameter = "WHO_Region:South-East Asia", Coefficient = round((sum(gam.MODEL_1Geo$coefficients[5])), 5), EDF = round((sum(gam.MODEL_1Geo$edf[5])), 3), t_F = round((summary(gam.MODEL_1Geo)$p.table[5,3]), 2), p_value = sprintf("%.3f", summary(gam.MODEL_1Geo)$p.table[5,4])))
gam.MODEL_1Geo.coeff <- rbind(gam.MODEL_1Geo.coeff, data.frame(Parameter = "WHO_Region:Western Pacific", Coefficient = round((sum(gam.MODEL_1Geo$coefficients[6])), 5), EDF = round((sum(gam.MODEL_1Geo$edf[6])), 3), t_F = round((summary(gam.MODEL_1Geo)$p.table[6,3]), 2), p_value = sprintf("%.3f", summary(gam.MODEL_1Geo)$p.table[6,4])))
gam.MODEL_1Geo.coeff <- rbind(gam.MODEL_1Geo.coeff, data.frame(Parameter = "s(AvgTemp)", Coefficient = round((sum(gam.MODEL_1Geo$coefficients[7:15])), 5), EDF = round((sum(gam.MODEL_1Geo$edf[7:15])), 3), t_F = round((summary(gam.MODEL_1Geo)$s.table[1,3]), 2), p_value = sprintf("%.3f", summary(gam.MODEL_1Geo)$s.table[1,4])))
gam.MODEL_1Geo.coeff

gam.MODEL_2Dem <- gam(CovDp100K ~ s(pPopFem) + s(pPop65) + s(pPopUrb) + s(AdLit), family = gaussian(), data = study_data, fit = T, sp = c(0.001, 0.001, 0.001, 0.001))
gam.MODEL_2Dem <- gam(CovDp100K ~ s(pPopFem) + s(pPop65) + s(pPopUrb) + s(AdLit), family = gaussian(), data = study_data, fit = T, sp = c(0.001, 0.001, 0.001, 0.001), weights = 1 / gam(abs(gam.MODEL_2Dem$residuals) ~ gam.MODEL_2Dem$fitted.values)$fitted.values^2)
summary.gam(gam.MODEL_2Dem)
plot(gam.MODEL_2Dem, residuals = T, pch = 16, cex = 0.6, col = "orange", cex.lab = 1.5, shade = TRUE,  shade.col = "blue", shift = coef(gam.MODEL_2Dem)[1], all.terms = T, pages = 1)
print(noquote("####################### Model Diagnostics ###############################"))
concurv.full <- round((concurvity(gam.MODEL_2Dem, full = T)[1,]), 2); concurv.full
concurv.part <- round((concurvity(gam.MODEL_2Dem, full = F)$worst), 2); concurv.part
gam.check(gam.MODEL_2Dem)
library("pwr")
pwr.f2.test(u = 4, v = 152, f2 = round((summary.gam(gam.MODEL_2Dem)$r.sq/(1-summary(gam.MODEL_2Dem)$r.sq)), 3), sig.level = 0.05, power = NULL)
print(noquote("####################### Model Coefficients ###############################"))
gam.MODEL_2Dem$coefficients
gam.MODEL_2Dem$edf
gam.MODEL_2Dem.coeff <- data.frame(Parameter = character(), Coefficient = numeric(), EDF = numeric(), t_F = numeric(), p_value = numeric())
gam.MODEL_2Dem.coeff <- rbind(gam.MODEL_2Dem.coeff, data.frame(Parameter = "Intercept", Coefficient = round((sum(gam.MODEL_2Dem$coefficients[1])), 5), EDF = round((sum(gam.MODEL_2Dem$edf[1])), 3), t_F = round((summary(gam.MODEL_2Dem)$p.table[1,3]), 2), p_value = sprintf("%.3f", summary(gam.MODEL_2Dem)$p.table[1,4])))
gam.MODEL_2Dem.coeff <- rbind(gam.MODEL_2Dem.coeff, data.frame(Parameter = "s(pPopFem)", Coefficient = round((sum(gam.MODEL_2Dem$coefficients[2:10])), 5), EDF = round((sum(gam.MODEL_2Dem$edf[2:10])), 3), t_F = round((summary(gam.MODEL_2Dem)$s.table[1,3]), 2), p_value = sprintf("%.3f", (summary(gam.MODEL_2Dem)$s.table[1,4]))))
gam.MODEL_2Dem.coeff <- rbind(gam.MODEL_2Dem.coeff, data.frame(Parameter = "s(pPop65)", Coefficient = round((sum(gam.MODEL_2Dem$coefficients[11:19])), 5), EDF = round((sum(gam.MODEL_2Dem$edf[11:19])), 3), t_F = round((summary(gam.MODEL_2Dem)$s.table[2,3]), 2), p_value = sprintf("%.3f", summary(gam.MODEL_2Dem)$s.table[2,4])))
gam.MODEL_2Dem.coeff <- rbind(gam.MODEL_2Dem.coeff, data.frame(Parameter = "s(pPopUrb)", Coefficient = round((sum(gam.MODEL_2Dem$coefficients[20:28])), 5), EDF = round((sum(gam.MODEL_2Dem$edf[20:28])), 3), t_F = round((summary(gam.MODEL_2Dem)$s.table[3,3]), 2), p_value = sprintf("%.3f", summary(gam.MODEL_2Dem)$s.table[3,4])))
gam.MODEL_2Dem.coeff <- rbind(gam.MODEL_2Dem.coeff, data.frame(Parameter = "s(AdLit)", Coefficient = round((sum(gam.MODEL_2Dem$coefficients[29:37])), 5), EDF = round((sum(gam.MODEL_2Dem$edf[29:37])), 3), t_F = round((summary(gam.MODEL_2Dem)$s.table[4,3]), 2), p_value = sprintf("%.3f", summary(gam.MODEL_2Dem)$s.table[4,4])))
gam.MODEL_2Dem.coeff

gam.MODEL_3SoEc <- gam(CovDp100K ~ s(GDPpC) + s(IGSpGDP) + s(pWfUem) + s(CPI), family = gaussian(), data = study_data, fit = T, sp = c(0.001, 0.001, 0.001, 0.001))
gam.MODEL_3SoEc <- gam(CovDp100K ~ s(GDPpC) + s(IGSpGDP) + s(pWfUem) + s(CPI), family = gaussian(), data = study_data, fit = T, sp = c(0.001, 0.001, 0.001, 0.001), weights = 1 / gam(abs(gam.MODEL_3SoEc$residuals) ~ gam.MODEL_3SoEc$fitted.values)$fitted.values^2)
summary.gam(gam.MODEL_3SoEc)
plot(gam.MODEL_3SoEc, residuals = T, pch = 16, cex = 0.6, col = "orange", cex.lab = 1.5, shade = TRUE,  shade.col = "blue", shift = coef(gam.MODEL_3SoEc)[1], all.terms = T, pages = 1)
print(noquote("####################### Model Diagnostics ###############################"))
concurv.full <- round((concurvity(gam.MODEL_3SoEc, full = T)[1,]), 2); concurv.full
concurv.part <- round((concurvity(gam.MODEL_3SoEc, full = F)$worst), 2); concurv.part
gam.check(gam.MODEL_3SoEc)
library("pwr")
pwr.f2.test(u = 4, v = 152, f2 = round((summary.gam(gam.MODEL_3SoEc)$r.sq/(1-summary(gam.MODEL_3SoEc)$r.sq)), 3), sig.level = 0.05, power = NULL)
gam.MODEL_3SoEc$coefficients
gam.MODEL_3SoEc$edf
gam.MODEL_3SoEc.coeff <- data.frame(Parameter = character(), Coefficient = numeric(), EDF = numeric(), t_F = numeric(), p_value = numeric())
gam.MODEL_3SoEc.coeff <- rbind(gam.MODEL_3SoEc.coeff, data.frame(Parameter = "Intercept", Coefficient = round((sum(gam.MODEL_3SoEc$coefficients[1])), 5), EDF = round((sum(gam.MODEL_3SoEc$edf[1])), 3), t_F = round((summary(gam.MODEL_3SoEc)$p.table[1,3]), 2), p_value = sprintf("%.3f", summary(gam.MODEL_3SoEc)$p.table[1,4])))
gam.MODEL_3SoEc.coeff <- rbind(gam.MODEL_3SoEc.coeff, data.frame(Parameter = "s(GDPpC)", Coefficient = round((sum(gam.MODEL_3SoEc$coefficients[2:10])), 5), EDF = round((sum(gam.MODEL_3SoEc$edf[2:10])), 3), t_F = round((summary(gam.MODEL_3SoEc)$s.table[1,3]), 2), p_value = sprintf("%.3f", (summary(gam.MODEL_3SoEc)$s.table[1,4]))))
gam.MODEL_3SoEc.coeff <- rbind(gam.MODEL_3SoEc.coeff, data.frame(Parameter = "s(IGSpGDP)", Coefficient = round((sum(gam.MODEL_3SoEc$coefficients[11:19])), 5), EDF = round((sum(gam.MODEL_3SoEc$edf[11:19])), 3), t_F = round((summary(gam.MODEL_3SoEc)$s.table[2,3]), 2), p_value = sprintf("%.3f", summary(gam.MODEL_3SoEc)$s.table[2,4])))
gam.MODEL_3SoEc.coeff <- rbind(gam.MODEL_3SoEc.coeff, data.frame(Parameter = "s(pWfUem)", Coefficient = round((sum(gam.MODEL_3SoEc$coefficients[20:28])), 5), EDF = round((sum(gam.MODEL_3SoEc$edf[20:28])), 3), t_F = round((summary(gam.MODEL_3SoEc)$s.table[3,3]), 2), p_value = sprintf("%.3f", summary(gam.MODEL_3SoEc)$s.table[3,4])))
gam.MODEL_3SoEc.coeff <- rbind(gam.MODEL_3SoEc.coeff, data.frame(Parameter = "s(CPI)", Coefficient = round((sum(gam.MODEL_3SoEc$coefficients[29:37])), 5), EDF = round((sum(gam.MODEL_3SoEc$edf[29:37])), 3), t_F = round((summary(gam.MODEL_3SoEc)$s.table[4,3]), 2), p_value = sprintf("%.3f", summary(gam.MODEL_3SoEc)$s.table[4,4])))
gam.MODEL_3SoEc.coeff

gam.MODEL_3SoEc_mod <- gam(CovDp100K ~ s(pWfUem) + s(CPI), family = gaussian(), data = study_data, fit = T, sp = c(0.001, 0.001))
gam.MODEL_3SoEc_mod <- gam(CovDp100K ~ s(pWfUem) + s(CPI), family = gaussian(), data = study_data, fit = T, sp = c(0.001, 0.001), weights = 1 / gam(abs(gam.MODEL_3SoEc_mod$residuals) ~ gam.MODEL_3SoEc_mod$fitted.values)$fitted.values^2)
summary.gam(gam.MODEL_3SoEc_mod)
plot(gam.MODEL_3SoEc_mod, residuals = T, pch = 16, cex = 0.6, col = "orange", cex.lab = 1.2, shade = TRUE,  shade.col = "blue", shift = coef(gam.MODEL_3SoEc_mod)[1], all.terms = T, pages = 1)
print(noquote("####################### Model Diagnostics ###############################"))
concurv.full <- round((concurvity(gam.MODEL_3SoEc_mod, full = T)[1,]), 2); concurv.full
concurv.part <- round((concurvity(gam.MODEL_3SoEc_mod, full = F)$worst), 2); concurv.part
gam.check(gam.MODEL_3SoEc_mod)
library("pwr")
pwr.f2.test(u = 2, v = 152, f2 = round((summary.gam(gam.MODEL_3SoEc_mod)$r.sq/(1-summary(gam.MODEL_3SoEc_mod)$r.sq)), 3), sig.level = 0.05, power = NULL)
gam.MODEL_3SoEc_mod$coefficients
gam.MODEL_3SoEc_mod$edf
gam.MODEL_3SoEc_mod.coeff <- data.frame(Parameter = character(), Coefficient = numeric(), EDF = numeric(), t_F = numeric(), p_value = numeric())
gam.MODEL_3SoEc_mod.coeff <- rbind(gam.MODEL_3SoEc_mod.coeff, data.frame(Parameter = "Intercept", Coefficient = round((sum(gam.MODEL_3SoEc_mod$coefficients[1])), 5), EDF = round((sum(gam.MODEL_3SoEc_mod$edf[1])), 3), t_F = round((summary(gam.MODEL_3SoEc_mod)$p.table[1,3]), 2), p_value = sprintf("%.3f", summary(gam.MODEL_3SoEc_mod)$p.table[1,4])))
gam.MODEL_3SoEc_mod.coeff <- rbind(gam.MODEL_3SoEc_mod.coeff, data.frame(Parameter = "s(pWfUem)", Coefficient = round((sum(gam.MODEL_3SoEc_mod$coefficients[2:10])), 5), EDF = round((sum(gam.MODEL_3SoEc_mod$edf[2:10])), 3), t_F = round((summary(gam.MODEL_3SoEc_mod)$s.table[1,3]), 2), p_value = sprintf("%.3f", (summary(gam.MODEL_3SoEc_mod)$s.table[1,4]))))
gam.MODEL_3SoEc_mod.coeff <- rbind(gam.MODEL_3SoEc_mod.coeff, data.frame(Parameter = "s(CPI)", Coefficient = round((sum(gam.MODEL_3SoEc_mod$coefficients[11:19])), 5), EDF = round((sum(gam.MODEL_3SoEc_mod$edf[11:19])), 3), t_F = round((summary(gam.MODEL_3SoEc_mod)$s.table[2,3]), 2), p_value = sprintf("%.3f", summary(gam.MODEL_3SoEc_mod)$s.table[2,4])))
gam.MODEL_3SoEc_mod.coeff

gam.MODEL_4Heal <- gam(CovDp100K ~ s(HEpGDP) + s(GHS.In) + s(LEB) + s(HBp100K) + s(MDp100K), family = gaussian(), data = study_data, fit = T, sp = c(0.001, 0.001, 0.001, 0.001, 0.001))
gam.MODEL_4Heal <- gam(CovDp100K ~ s(HEpGDP) + s(GHS.In) + s(LEB) + s(HBp100K) + s(MDp100K), family = gaussian(), data = study_data, fit = T, sp = c(0.001, 0.001, 0.001, 0.001, 0.001), weights = 1 / gam(abs(gam.MODEL_4Heal$residuals) ~ gam.MODEL_4Heal$fitted.values)$fitted.values^2)
summary.gam(gam.MODEL_4Heal)
plot(gam.MODEL_4Heal, residuals = T, pch = 16, cex = 0.6, col = "orange", cex.lab = 1.5, shade = TRUE,  shade.col = "blue", shift = coef(gam.MODEL_4Heal)[1], all.terms = T, pages = 1)
print(noquote("####################### Model Diagnostics ###############################"))
concurv.full <- round((concurvity(gam.MODEL_4Heal, full = T)[1,]), 2); concurv.full
concurv.part <- round((concurvity(gam.MODEL_4Heal, full = F)$worst), 2); concurv.part
gam.check(gam.MODEL_4Heal)
library("pwr")
pwr.f2.test(u = 5, v = 152, f2 = round((summary.gam(gam.MODEL_4Heal)$r.sq/(1-summary(gam.MODEL_4Heal)$r.sq)), 3), sig.level = 0.05, power = NULL)
gam.MODEL_4Heal$coefficients
gam.MODEL_4Heal$edf
gam.MODEL_4Heal.coeff <- data.frame(Parameter = character(), Coefficient = numeric(), EDF = numeric(), t_F = numeric(), p_value = numeric())
gam.MODEL_4Heal.coeff <- rbind(gam.MODEL_4Heal.coeff, data.frame(Parameter = "Intercept", Coefficient = round((sum(gam.MODEL_4Heal$coefficients[1])), 5), EDF = round((sum(gam.MODEL_4Heal$edf[1])), 3), t_F = round((summary(gam.MODEL_4Heal)$p.table[1,3]), 2), p_value = sprintf("%.3f", summary(gam.MODEL_4Heal)$p.table[1,4])))
gam.MODEL_4Heal.coeff <- rbind(gam.MODEL_4Heal.coeff, data.frame(Parameter = "s(HEpGDP)", Coefficient = round((sum(gam.MODEL_4Heal$coefficients[2:10])), 5), EDF = round((sum(gam.MODEL_4Heal$edf[2:10])), 3), t_F = round((summary(gam.MODEL_4Heal)$s.table[1,3]), 2), p_value = sprintf("%.3f", (summary(gam.MODEL_4Heal)$s.table[1,4]))))
gam.MODEL_4Heal.coeff <- rbind(gam.MODEL_4Heal.coeff, data.frame(Parameter = "s(GHS.In)", Coefficient = round((sum(gam.MODEL_4Heal$coefficients[11:19])), 5), EDF = round((sum(gam.MODEL_4Heal$edf[11:19])), 3), t_F = round((summary(gam.MODEL_4Heal)$s.table[2,3]), 2), p_value = sprintf("%.3f", summary(gam.MODEL_4Heal)$s.table[2,4])))
gam.MODEL_4Heal.coeff <- rbind(gam.MODEL_4Heal.coeff, data.frame(Parameter = "s(LEB)", Coefficient = round((sum(gam.MODEL_4Heal$coefficients[20:28])), 5), EDF = round((sum(gam.MODEL_4Heal$edf[20:28])), 3), t_F = round((summary(gam.MODEL_4Heal)$s.table[3,3]), 2), p_value = sprintf("%.3f", summary(gam.MODEL_4Heal)$s.table[3,4])))
gam.MODEL_4Heal.coeff <- rbind(gam.MODEL_4Heal.coeff, data.frame(Parameter = "s(HBp100K)", Coefficient = round((sum(gam.MODEL_4Heal$coefficients[29:37])), 5), EDF = round((sum(gam.MODEL_4Heal$edf[29:37])), 3), t_F = round((summary(gam.MODEL_4Heal)$s.table[4,3]), 2), p_value = sprintf("%.3f", summary(gam.MODEL_4Heal)$s.table[4,4])))
gam.MODEL_4Heal.coeff <- rbind(gam.MODEL_4Heal.coeff, data.frame(Parameter = "s(MDp100K)", Coefficient = round((sum(gam.MODEL_4Heal$coefficients[38:46])), 5), EDF = round((sum(gam.MODEL_4Heal$edf[38:46])), 3), t_F = round((summary(gam.MODEL_4Heal)$s.table[5,3]), 2), p_value = sprintf("%.3f", summary(gam.MODEL_4Heal)$s.table[5,4])))
gam.MODEL_4Heal.coeff

gam.MODEL_4Heal_mod <- gam(CovDp100K ~ s(HEpGDP) + s(LEB) + s(HBp100K) + s(MDp100K), family = gaussian(), data = study_data, fit = T, sp = c(0.001, 0.001, 0.001, 0.001))
gam.MODEL_4Heal_mod <- gam(CovDp100K ~ s(HEpGDP) + s(LEB) + s(HBp100K) + s(MDp100K), family = gaussian(), data = study_data, fit = T, sp = c(0.001, 0.001, 0.001, 0.001), weights = 1 / gam(abs(gam.MODEL_4Heal_mod$residuals) ~ gam.MODEL_4Heal_mod$fitted.values)$fitted.values^2)
summary.gam(gam.MODEL_4Heal_mod)
plot(gam.MODEL_4Heal_mod, residuals = T, pch = 16, cex = 0.6, col = "orange", cex.lab = 1.2, shade = TRUE,  shade.col = "blue", shift = coef(gam.MODEL_4Heal_mod)[1], all.terms = T, pages = 1)
print(noquote("####################### Model Diagnostics ###############################"))
concurv.full <- round((concurvity(gam.MODEL_4Heal_mod, full = T)[1,]), 2); concurv.full
concurv.part <- round((concurvity(gam.MODEL_4Heal_mod, full = F)$worst), 2); concurv.part
gam.check(gam.MODEL_4Heal_mod)
library("pwr")
pwr.f2.test(u = 4, v = 152, f2 = round((summary.gam(gam.MODEL_4Heal_mod)$r.sq/(1-summary(gam.MODEL_4Heal_mod)$r.sq)), 3), sig.level = 0.05, power = NULL)
gam.MODEL_4Heal_mod$coefficients
gam.MODEL_4Heal_mod$edf
gam.MODEL_4Heal_mod.coeff <- data.frame(Parameter = character(), Coefficient = numeric(), EDF = numeric(), t_F = numeric(), p_value = numeric())
gam.MODEL_4Heal_mod.coeff <- rbind(gam.MODEL_4Heal_mod.coeff, data.frame(Parameter = "Intercept", Coefficient = round((sum(gam.MODEL_4Heal_mod$coefficients[1])), 5), EDF = round((sum(gam.MODEL_4Heal_mod$edf[1])), 3), t_F = round((summary(gam.MODEL_4Heal_mod)$p.table[1,3]), 2), p_value = sprintf("%.3f", summary(gam.MODEL_4Heal_mod)$p.table[1,4])))
gam.MODEL_4Heal_mod.coeff <- rbind(gam.MODEL_4Heal_mod.coeff, data.frame(Parameter = "s(HEpGDP)", Coefficient = round((sum(gam.MODEL_4Heal_mod$coefficients[2:10])), 5), EDF = round((sum(gam.MODEL_4Heal_mod$edf[2:10])), 3), t_F = round((summary(gam.MODEL_4Heal_mod)$s.table[1,3]), 2), p_value = sprintf("%.3f", (summary(gam.MODEL_4Heal_mod)$s.table[1,4]))))
gam.MODEL_4Heal_mod.coeff <- rbind(gam.MODEL_4Heal_mod.coeff, data.frame(Parameter = "s(LEB)", Coefficient = round((sum(gam.MODEL_4Heal_mod$coefficients[11:19])), 5), EDF = round((sum(gam.MODEL_4Heal_mod$edf[11:19])), 3), t_F = round((summary(gam.MODEL_4Heal_mod)$s.table[2,3]), 2), p_value = sprintf("%.3f", summary(gam.MODEL_4Heal_mod)$s.table[2,4])))
gam.MODEL_4Heal_mod.coeff <- rbind(gam.MODEL_4Heal_mod.coeff, data.frame(Parameter = "s(HBp100K)", Coefficient = round((sum(gam.MODEL_4Heal_mod$coefficients[20:28])), 5), EDF = round((sum(gam.MODEL_4Heal_mod$edf[20:28])), 3), t_F = round((summary(gam.MODEL_4Heal_mod)$s.table[3,3]), 2), p_value = sprintf("%.3f", summary(gam.MODEL_4Heal_mod)$s.table[3,4])))
gam.MODEL_4Heal_mod.coeff <- rbind(gam.MODEL_4Heal_mod.coeff, data.frame(Parameter = "s(MDp100K)", Coefficient = round((sum(gam.MODEL_4Heal_mod$coefficients[29:37])), 5), EDF = round((sum(gam.MODEL_4Heal_mod$edf[29:37])), 3), t_F = round((summary(gam.MODEL_4Heal_mod)$s.table[4,3]), 2), p_value = sprintf("%.3f", summary(gam.MODEL_4Heal_mod)$s.table[4,4])))
gam.MODEL_4Heal_mod.coeff

gam.MODEL_5PopH <- gam(CovDp100K ~ s(NCDMortp100K) + s(pPopH20), family = gaussian(), data = study_data, fit = T, sp = c(0.001, 0.001))
gam.MODEL_5PopH <- gam(CovDp100K ~ s(NCDMortp100K) + s(pPopH20), family = gaussian(), data = study_data, fit = T, sp = c(0.001, 0.001), weights = 1 / gam(abs(gam.MODEL_5PopH$residuals) ~ gam.MODEL_5PopH$fitted.values)$fitted.values^2)
summary.gam(gam.MODEL_5PopH)
plot(gam.MODEL_5PopH, residuals = T, pch = 16, cex = 0.6, col = "orange", cex.lab = 1.0, shade = TRUE,  shade.col = "blue", shift = coef(gam.MODEL_5PopH)[1], all.terms = T, pages = 1)
print(noquote("####################### Model Diagnostics ###############################"))
concurv.full <- round((concurvity(gam.MODEL_5PopH, full = T)[1,]), 2); concurv.full
concurv.part <- round((concurvity(gam.MODEL_5PopH, full = F)$worst), 2); concurv.part
gam.check(gam.MODEL_5PopH)
library("pwr")
pwr.f2.test(u = 2, v = 152, f2 = round((summary.gam(gam.MODEL_5PopH)$r.sq/(1-summary(gam.MODEL_5PopH)$r.sq)), 3), sig.level = 0.05, power = NULL)
gam.MODEL_5PopH$coefficients
gam.MODEL_5PopH$edf
gam.MODEL_5PopH.coeff <- data.frame(Parameter = character(), Coefficient = numeric(), EDF = numeric(), t_F = numeric(), p_value = numeric())
gam.MODEL_5PopH.coeff <- rbind(gam.MODEL_5PopH.coeff, data.frame(Parameter = "Intercept", Coefficient = round((sum(gam.MODEL_5PopH$coefficients[1])), 5), EDF = round((sum(gam.MODEL_5PopH$edf[1])), 3), t_F = round((summary(gam.MODEL_5PopH)$p.table[1,3]), 2), p_value = sprintf("%.3f", summary(gam.MODEL_5PopH)$p.table[1,4])))
gam.MODEL_5PopH.coeff <- rbind(gam.MODEL_5PopH.coeff, data.frame(Parameter = "s(NCDMortp100K)", Coefficient = round((sum(gam.MODEL_5PopH$coefficients[2:10])), 5), EDF = round((sum(gam.MODEL_5PopH$edf[2:10])), 3), t_F = round((summary(gam.MODEL_5PopH)$s.table[1,3]), 2), p_value = sprintf("%.3f", (summary(gam.MODEL_5PopH)$s.table[1,4]))))
gam.MODEL_5PopH.coeff <- rbind(gam.MODEL_5PopH.coeff, data.frame(Parameter = "s(pPopH20)", Coefficient = round((sum(gam.MODEL_5PopH$coefficients[11:19])), 5), EDF = round((sum(gam.MODEL_5PopH$edf[11:19])), 3), t_F = round((summary(gam.MODEL_5PopH)$s.table[2,3]), 2), p_value = sprintf("%.3f", summary(gam.MODEL_5PopH)$s.table[2,4])))
gam.MODEL_5PopH.coeff

gam.MODEL_6Pand <- gam(CovDp100K ~ PoeMgt + s(CovCp100K) + s(Delta21Jp100K) + s(VacFullp100), family = gaussian(), data = study_data, fit = T, sp = c(0.001, 0.001, 0.001, 0.001))
gam.MODEL_6Pand <- gam(CovDp100K ~ PoeMgt + s(CovCp100K) + s(Delta21Jp100K) + s(VacFullp100), family = gaussian(), data = study_data, fit = T, sp = c(0.001, 0.001, 0.001, 0.001), weights = 1 / gam(abs(gam.MODEL_6Pand$residuals) ~ gam.MODEL_6Pand$fitted.values)$fitted.values^2)
summary.gam(gam.MODEL_6Pand)
plot(gam.MODEL_6Pand, residuals = T, pch = 16, cex = 0.6, col = "orange", cex.lab = 1.2, shade = TRUE,  shade.col = "blue", shift = coef(gam.MODEL_6Pand)[1], all.terms = F, pages = 1)
print(noquote("####################### Model Diagnostics ###############################"))
concurv.full <- round((concurvity(gam.MODEL_6Pand, full = T)[1,]), 2); concurv.full
concurv.part <- round((concurvity(gam.MODEL_6Pand, full = F)$worst), 2); concurv.part
gam.check(gam.MODEL_6Pand)
library("pwr")
pwr.f2.test(u = 4, v = 152, f2 = round((summary.gam(gam.MODEL_6Pand)$r.sq/(1-summary(gam.MODEL_6Pand)$r.sq)), 3), sig.level = 0.05, power = NULL)
gam.MODEL_6Pand$coefficients
gam.MODEL_6Pand$edf
gam.MODEL_6Pand.coeff <- data.frame(Parameter = character(), Coefficient = numeric(), EDF = numeric(), t_F = numeric(), p_value = numeric())
gam.MODEL_6Pand.coeff <- rbind(gam.MODEL_6Pand.coeff, data.frame(Parameter = "Intercept", Coefficient = round((sum(gam.MODEL_6Pand$coefficients[1])), 5), EDF = round((sum(gam.MODEL_6Pand$edf[1])), 3), t_F = round((summary(gam.MODEL_6Pand)$p.table[1,3]), 2), p_value = sprintf("%.3f", summary(gam.MODEL_6Pand)$p.table[1,4])))
gam.MODEL_6Pand.coeff <- rbind(gam.MODEL_6Pand.coeff, data.frame(Parameter = "PoeMgt:Future Emergency Plan", Coefficient = round((sum(gam.MODEL_6Pand$coefficients[2])), 5), EDF = round((sum(gam.MODEL_6Pand$edf[2])), 3), t_F = round((summary(gam.MODEL_6Pand)$p.table[2,3]), 2), p_value = sprintf("%.3f", summary(gam.MODEL_6Pand)$p.table[2,4])))
gam.MODEL_6Pand.coeff <- rbind(gam.MODEL_6Pand.coeff, data.frame(Parameter = "PoeMgt:None", Coefficient = round((sum(gam.MODEL_6Pand$coefficients[3])), 5), EDF = round((sum(gam.MODEL_6Pand$edf[3])), 3), t_F = round((summary(gam.MODEL_6Pand)$p.table[3,3]), 2), p_value = sprintf("%.3f", summary(gam.MODEL_6Pand)$p.table[3,4])))
gam.MODEL_6Pand.coeff <- rbind(gam.MODEL_6Pand.coeff, data.frame(Parameter = "s(CovCp100K)", Coefficient = round((sum(gam.MODEL_6Pand$coefficients[4:12])), 5), EDF = round((sum(gam.MODEL_6Pand$edf[4:12])), 3), t_F = round((summary(gam.MODEL_6Pand)$s.table[1,3]), 2), p_value = sprintf("%.3f", (summary(gam.MODEL_6Pand)$s.table[1,4]))))
gam.MODEL_6Pand.coeff <- rbind(gam.MODEL_6Pand.coeff, data.frame(Parameter = "s(Delta21Jp100K)", Coefficient = round((sum(gam.MODEL_6Pand$coefficients[13:21])), 5), EDF = round((sum(gam.MODEL_6Pand$edf[13:21])), 3), t_F = round((summary(gam.MODEL_6Pand)$s.table[2,3]), 2), p_value = sprintf("%.3f", (summary(gam.MODEL_6Pand)$s.table[2,4]))))
gam.MODEL_6Pand.coeff <- rbind(gam.MODEL_6Pand.coeff, data.frame(Parameter = "s(VacFullp100)", Coefficient = round((sum(gam.MODEL_6Pand$coefficients[22:30])), 5), EDF = round((sum(gam.MODEL_6Pand$edf[22:30])), 3), t_F = round((summary(gam.MODEL_6Pand)$s.table[3,3]), 2), p_value = sprintf("%.3f", (summary(gam.MODEL_6Pand)$s.table[3,4]))))
gam.MODEL_6Pand.coeff

gam.MODEL_Full <- gam(CovDp100K ~ WHO_Region + s(AvgTemp) + s(pPopFem) + s(pPop65) + s(pPopUrb) + s(AdLit) + s(pWfUem) + s(CPI) + s(HEpGDP) + s(LEB) + s(HBp100K) + s(MDp100K) + s(NCDMortp100K) + s(pPopH20) + PoeMgt + s(CovCp100K) + s(Delta21Jp100K) + s(VacFullp100), family = gaussian(), data = study_data, fit = T, sp = c(0.001, 0.001, 0.001, 0.001, 0.001, 0.001, 0.001, 0.001, 0.001, 0.001, 0.001, 0.001, 0.001, 0.001, 0.001, 0.001, 0.001, 0.001))
gam.MODEL_Full <- gam(CovDp100K ~ WHO_Region + s(AvgTemp) + s(pPopFem) + s(pPop65) + s(pPopUrb) + s(AdLit) + s(pWfUem) + s(CPI) + s(HEpGDP) + s(LEB) + s(HBp100K) + s(MDp100K) + s(NCDMortp100K) + s(pPopH20) + PoeMgt + s(CovCp100K) + s(Delta21Jp100K) + s(VacFullp100), family = gaussian(), data = study_data, fit = T, sp = c(0.001, 0.001, 0.001, 0.001, 0.001, 0.001, 0.001, 0.001, 0.001, 0.001, 0.001, 0.001, 0.001, 0.001, 0.001, 0.001, 0.001, 0.001), weights = 1 / gam(abs(gam.MODEL_Full$residuals) ~ gam.MODEL_Full$fitted.values)$fitted.values^2)
summary.gam(gam.MODEL_Full)
plot(gam.MODEL_Full, residuals = T, pch = 16, cex = 0.6, col = "orange", cex.lab = 1.0, shade = TRUE,  shade.col = "blue", shift = coef(gam.MODEL_Full)[1], all.terms = F, pages = 2)
print(noquote("####################### Model Diagnostics ###############################"))
concurv.full <- round((concurvity(gam.MODEL_Full, full = T)[1,]), 2); concurv.full
concurv.part <- round((concurvity(gam.MODEL_Full, full = F)$worst), 2); concurv.part
gam.check(gam.MODEL_Full)
library("pwr")
pwr.f2.test(u = 18, v = 152, f2 = round((summary.gam(gam.MODEL_Full)$r.sq/(1-summary(gam.MODEL_Full)$r.sq)), 3), sig.level = 0.05, power = NULL)
gam.MODEL_Full$coefficients
gam.MODEL_Full$edf
gam.MODEL_Full.coeff <- data.frame(Parameter = character(), Coefficient = numeric(), EDF = numeric(), t_F = numeric(), p_value = numeric())
gam.MODEL_Full.coeff <- rbind(gam.MODEL_Full.coeff, data.frame(Parameter = "Intercept", Coefficient = round((sum(gam.MODEL_Full$coefficients[1])), 5), EDF = round((sum(gam.MODEL_Full$edf[1])), 3), t_F = round((summary(gam.MODEL_Full)$p.table[1,3]), 2), p_value = sprintf("%.3f", summary(gam.MODEL_Full)$p.table[1,4])))
gam.MODEL_Full.coeff <- rbind(gam.MODEL_Full.coeff, data.frame(Parameter = "WHO_Region:Americas", Coefficient = round((sum(gam.MODEL_Full$coefficients[2])), 5), EDF = round((sum(gam.MODEL_Full$edf[2])), 3), t_F = round((summary(gam.MODEL_Full)$p.table[2,3]), 2), p_value = sprintf("%.3f", summary(gam.MODEL_Full)$p.table[2,4])))
gam.MODEL_Full.coeff <- rbind(gam.MODEL_Full.coeff, data.frame(Parameter = "WHO_Region:Eastern Mediterranean", Coefficient = round((sum(gam.MODEL_Full$coefficients[3])), 5), EDF = round((sum(gam.MODEL_Full$edf[3])), 3), t_F = round((summary(gam.MODEL_Full)$p.table[3,3]), 2), p_value = sprintf("%.3f", summary(gam.MODEL_Full)$p.table[3,4])))
gam.MODEL_Full.coeff <- rbind(gam.MODEL_Full.coeff, data.frame(Parameter = "WHO_Region:Europe", Coefficient = round((sum(gam.MODEL_Full$coefficients[4])), 5), EDF = round((sum(gam.MODEL_Full$edf[4])), 3), t_F = round((summary(gam.MODEL_Full)$p.table[4,3]), 2), p_value = sprintf("%.3f", summary(gam.MODEL_Full)$p.table[4,4])))
gam.MODEL_Full.coeff <- rbind(gam.MODEL_Full.coeff, data.frame(Parameter = "WHO_Region:South-East Asia", Coefficient = round((sum(gam.MODEL_Full$coefficients[5])), 5), EDF = round((sum(gam.MODEL_Full$edf[5])), 3), t_F = round((summary(gam.MODEL_Full)$p.table[5,3]), 2), p_value = sprintf("%.3f", summary(gam.MODEL_Full)$p.table[5,4])))
gam.MODEL_Full.coeff <- rbind(gam.MODEL_Full.coeff, data.frame(Parameter = "WHO_Region:Western Pacific", Coefficient = round((sum(gam.MODEL_Full$coefficients[6])), 5), EDF = round((sum(gam.MODEL_Full$edf[6])), 3), t_F = round((summary(gam.MODEL_Full)$p.table[6,3]), 2), p_value = sprintf("%.3f", summary(gam.MODEL_Full)$p.table[6,4])))
gam.MODEL_Full.coeff <- rbind(gam.MODEL_Full.coeff, data.frame(Parameter = "PoeMgt:Future Emergency Plan", Coefficient = round((sum(gam.MODEL_Full$coefficients[7])), 5), EDF = round((sum(gam.MODEL_Full$edf[2])), 3), t_F = round((summary(gam.MODEL_Full)$p.table[7,3]), 2), p_value = sprintf("%.3f", summary(gam.MODEL_Full)$p.table[7,4])))
gam.MODEL_Full.coeff <- rbind(gam.MODEL_Full.coeff, data.frame(Parameter = "PoeMgt:None", Coefficient = round((sum(gam.MODEL_Full$coefficients[8])), 5), EDF = round((sum(gam.MODEL_Full$edf[3])), 3), t_F = round((summary(gam.MODEL_Full)$p.table[8,3]), 2), p_value = sprintf("%.3f", summary(gam.MODEL_Full)$p.table[8,4])))
gam.MODEL_Full.coeff <- rbind(gam.MODEL_Full.coeff, data.frame(Parameter = "s(AvgTemp)", Coefficient = round((sum(gam.MODEL_Full$coefficients[9:17])), 5), EDF = round((sum(gam.MODEL_Full$edf[9:17])), 3), t_F = round((summary(gam.MODEL_Full)$s.table[1,3]), 2), p_value = sprintf("%.3f", (summary(gam.MODEL_Full)$s.table[1,4]))))
gam.MODEL_Full.coeff <- rbind(gam.MODEL_Full.coeff, data.frame(Parameter = "s(pPopFem)", Coefficient = round((sum(gam.MODEL_Full$coefficients[18:26])), 5), EDF = round((sum(gam.MODEL_Full$edf[18:26])), 3), t_F = round((summary(gam.MODEL_Full)$s.table[2,3]), 2), p_value = sprintf("%.3f", (summary(gam.MODEL_Full)$s.table[2,4]))))
gam.MODEL_Full.coeff <- rbind(gam.MODEL_Full.coeff, data.frame(Parameter = "s(pPop65)", Coefficient = round((sum(gam.MODEL_Full$coefficients[27:35])), 5), EDF = round((sum(gam.MODEL_Full$edf[27:35])), 3), t_F = round((summary(gam.MODEL_Full)$s.table[3,3]), 2), p_value = sprintf("%.3f", (summary(gam.MODEL_Full)$s.table[3,4]))))
gam.MODEL_Full.coeff <- rbind(gam.MODEL_Full.coeff, data.frame(Parameter = "s(pPopUrb)", Coefficient = round((sum(gam.MODEL_Full$coefficients[36:44])), 5), EDF = round((sum(gam.MODEL_Full$edf[36:44])), 3), t_F = round((summary(gam.MODEL_Full)$s.table[4,3]), 2), p_value = sprintf("%.3f", (summary(gam.MODEL_Full)$s.table[4,4]))))
gam.MODEL_Full.coeff <- rbind(gam.MODEL_Full.coeff, data.frame(Parameter = "s(AdLit)", Coefficient = round((sum(gam.MODEL_Full$coefficients[45:53])), 5), EDF = round((sum(gam.MODEL_Full$edf[45:53])), 3), t_F = round((summary(gam.MODEL_Full)$s.table[5,3]), 2), p_value = sprintf("%.3f", (summary(gam.MODEL_Full)$s.table[5,4]))))
gam.MODEL_Full.coeff <- rbind(gam.MODEL_Full.coeff, data.frame(Parameter = "s(pWfUem)", Coefficient = round((sum(gam.MODEL_Full$coefficients[54:62])), 5), EDF = round((sum(gam.MODEL_Full$edf[54:62])), 3), t_F = round((summary(gam.MODEL_Full)$s.table[6,3]), 2), p_value = sprintf("%.3f", (summary(gam.MODEL_Full)$s.table[6,4]))))
gam.MODEL_Full.coeff <- rbind(gam.MODEL_Full.coeff, data.frame(Parameter = "s(CPI)", Coefficient = round((sum(gam.MODEL_Full$coefficients[63:71])), 5), EDF = round((sum(gam.MODEL_Full$edf[63:71])), 3), t_F = round((summary(gam.MODEL_Full)$s.table[7,3]), 2), p_value = sprintf("%.3f", (summary(gam.MODEL_Full)$s.table[7,4]))))
gam.MODEL_Full.coeff <- rbind(gam.MODEL_Full.coeff, data.frame(Parameter = "s(HEpGDP)", Coefficient = round((sum(gam.MODEL_Full$coefficients[72:80])), 5), EDF = round((sum(gam.MODEL_Full$edf[72:80])), 3), t_F = round((summary(gam.MODEL_Full)$s.table[8,3]), 2), p_value = sprintf("%.3f", (summary(gam.MODEL_Full)$s.table[8,4]))))
gam.MODEL_Full.coeff <- rbind(gam.MODEL_Full.coeff, data.frame(Parameter = "s(LEB)", Coefficient = round((sum(gam.MODEL_Full$coefficients[81:89])), 5), EDF = round((sum(gam.MODEL_Full$edf[81:89])), 3), t_F = round((summary(gam.MODEL_Full)$s.table[9,3]), 2), p_value = sprintf("%.3f", (summary(gam.MODEL_Full)$s.table[9,4]))))
gam.MODEL_Full.coeff <- rbind(gam.MODEL_Full.coeff, data.frame(Parameter = "s(HBp100K)", Coefficient = round((sum(gam.MODEL_Full$coefficients[90:98])), 5), EDF = round((sum(gam.MODEL_Full$edf[90:98])), 3), t_F = round((summary(gam.MODEL_Full)$s.table[10,3]), 2), p_value = sprintf("%.3f", (summary(gam.MODEL_Full)$s.table[10,4]))))
gam.MODEL_Full.coeff <- rbind(gam.MODEL_Full.coeff, data.frame(Parameter = "s(MDp100K)", Coefficient = round((sum(gam.MODEL_Full$coefficients[99:107])), 5), EDF = round((sum(gam.MODEL_Full$edf[99:107])), 3), t_F = round((summary(gam.MODEL_Full)$s.table[11,3]), 2), p_value = sprintf("%.3f", (summary(gam.MODEL_Full)$s.table[11,4]))))
gam.MODEL_Full.coeff <- rbind(gam.MODEL_Full.coeff, data.frame(Parameter = "s(NCDMortp100K)", Coefficient = round((sum(gam.MODEL_Full$coefficients[108:116])), 5), EDF = round((sum(gam.MODEL_Full$edf[108:116])), 3), t_F = round((summary(gam.MODEL_Full)$s.table[12,3]), 2), p_value = sprintf("%.3f", (summary(gam.MODEL_Full)$s.table[12,4]))))
gam.MODEL_Full.coeff <- rbind(gam.MODEL_Full.coeff, data.frame(Parameter = "s(pPopH20)", Coefficient = round((sum(gam.MODEL_Full$coefficients[117:125])), 5), EDF = round((sum(gam.MODEL_Full$edf[117:125])), 3), t_F = round((summary(gam.MODEL_Full)$s.table[13,3]), 2), p_value = sprintf("%.3f", (summary(gam.MODEL_Full)$s.table[13,4]))))
gam.MODEL_Full.coeff <- rbind(gam.MODEL_Full.coeff, data.frame(Parameter = "s(CovCp100K)", Coefficient = round((sum(gam.MODEL_Full$coefficients[126:134])), 5), EDF = round((sum(gam.MODEL_Full$edf[126:134])), 3), t_F = round((summary(gam.MODEL_Full)$s.table[14,3]), 2), p_value = sprintf("%.3f", (summary(gam.MODEL_Full)$s.table[14,4]))))
gam.MODEL_Full.coeff <- rbind(gam.MODEL_Full.coeff, data.frame(Parameter = "s(Delta21Jp100K)", Coefficient = round((sum(gam.MODEL_Full$coefficients[135:143])), 5), EDF = round((sum(gam.MODEL_Full$edf[135:143])), 3), t_F = round((summary(gam.MODEL_Full)$s.table[15,3]), 2), p_value = sprintf("%.3f", (summary(gam.MODEL_Full)$s.table[15,4]))))
gam.MODEL_Full.coeff <- rbind(gam.MODEL_Full.coeff, data.frame(Parameter = "s(VacFullp100)", Coefficient = round((sum(gam.MODEL_Full$coefficients[144:152])), 5), EDF = round((sum(gam.MODEL_Full$edf[144:152])), 3), t_F = round((summary(gam.MODEL_Full)$s.table[16,3]), 2), p_value = sprintf("%.3f", (summary(gam.MODEL_Full)$s.table[16,4]))))
gam.MODEL_Full.coeff

gam.MODEL_Full_mod <- gam(CovDp100K ~ WHO_Region + s(AvgTemp) + s(pPop65) + s(pPopUrb) + s(AdLit) + s(pWfUem) + s(CPI) + s(HEpGDP) + s(LEB) + s(HBp100K) + PoeMgt + s(CovCp100K) + s(Delta21Jp100K) + s(VacFullp100), family = gaussian(), data = study_data, fit = T, sp = c(0.001, 0.001, 0.001, 0.001, 0.001, 0.001, 0.001, 0.001, 0.001, 0.001, 0.001, 0.001, 0.001, 0.001))
gam.MODEL_Full_mod <- gam(CovDp100K ~ WHO_Region + s(AvgTemp) + s(pPop65) + s(pPopUrb) + s(AdLit) + s(pWfUem) + s(CPI) + s(HEpGDP) + s(LEB) + s(HBp100K) + PoeMgt + s(CovCp100K) + s(Delta21Jp100K) + s(VacFullp100), family = gaussian(), data = study_data, fit = T, sp = c(0.001, 0.001, 0.001, 0.001, 0.001, 0.001, 0.001, 0.001, 0.001, 0.001, 0.001, 0.001, 0.001, 0.001), weights = 1 / gam(abs(gam.MODEL_Full_mod$residuals) ~ gam.MODEL_Full_mod$fitted.values)$fitted.values^2)
summary.gam(gam.MODEL_Full_mod)
plot(gam.MODEL_Full_mod, residuals = T, pch = 16, cex = 0.6, col = "orange", cex.lab = 1.0, shade = TRUE,  shade.col = "blue", shift = coef(gam.MODEL_Full_mod)[1], all.terms = F, pages = 6)
print(noquote("####################### Model Diagnostics ###############################"))
concurv.full <- round((concurvity(gam.MODEL_Full_mod, full = T)[1,]), 2); concurv.full
concurv.part <- round((concurvity(gam.MODEL_Full_mod, full = F)$worst), 2); concurv.part
gam.check(gam.MODEL_Full_mod)
library("pwr")
pwr.f2.test(u = 14, v = 152, f2 = round((summary.gam(gam.MODEL_Full_mod)$r.sq/(1-summary(gam.MODEL_Full_mod)$r.sq)), 3), sig.level = 0.05, power = NULL)
gam.MODEL_Full_mod$coefficients
gam.MODEL_Full_mod$edf
gam.MODEL_Full_mod.coeff <- data.frame(Parameter = character(), Coefficient = numeric(), EDF = numeric(), t_F = numeric(), p_value = numeric())
gam.MODEL_Full_mod.coeff <- rbind(gam.MODEL_Full_mod.coeff, data.frame(Parameter = "Intercept", Coefficient = round((sum(gam.MODEL_Full_mod$coefficients[1])), 5), EDF = round((sum(gam.MODEL_Full_mod$edf[1])), 3), t_F = round((summary(gam.MODEL_Full_mod)$p.table[1,3]), 2), p_value = sprintf("%.3f", summary(gam.MODEL_Full_mod)$p.table[1,4])))
gam.MODEL_Full_mod.coeff <- rbind(gam.MODEL_Full_mod.coeff, data.frame(Parameter = "WHO_Region:Americas", Coefficient = round((sum(gam.MODEL_Full_mod$coefficients[2])), 5), EDF = round((sum(gam.MODEL_Full_mod$edf[2])), 3), t_F = round((summary(gam.MODEL_Full_mod)$p.table[2,3]), 2), p_value = sprintf("%.3f", summary(gam.MODEL_Full_mod)$p.table[2,4])))
gam.MODEL_Full_mod.coeff <- rbind(gam.MODEL_Full_mod.coeff, data.frame(Parameter = "WHO_Region:Eastern Mediterranean", Coefficient = round((sum(gam.MODEL_Full_mod$coefficients[3])), 5), EDF = round((sum(gam.MODEL_Full_mod$edf[3])), 3), t_F = round((summary(gam.MODEL_Full_mod)$p.table[3,3]), 2), p_value = sprintf("%.3f", summary(gam.MODEL_Full_mod)$p.table[3,4])))
gam.MODEL_Full_mod.coeff <- rbind(gam.MODEL_Full_mod.coeff, data.frame(Parameter = "WHO_Region:Europe", Coefficient = round((sum(gam.MODEL_Full_mod$coefficients[4])), 5), EDF = round((sum(gam.MODEL_Full_mod$edf[4])), 3), t_F = round((summary(gam.MODEL_Full_mod)$p.table[4,3]), 2), p_value = sprintf("%.3f", summary(gam.MODEL_Full_mod)$p.table[4,4])))
gam.MODEL_Full_mod.coeff <- rbind(gam.MODEL_Full_mod.coeff, data.frame(Parameter = "WHO_Region:South-East Asia", Coefficient = round((sum(gam.MODEL_Full_mod$coefficients[5])), 5), EDF = round((sum(gam.MODEL_Full_mod$edf[5])), 3), t_F = round((summary(gam.MODEL_Full_mod)$p.table[5,3]), 2), p_value = sprintf("%.3f", summary(gam.MODEL_Full_mod)$p.table[5,4])))
gam.MODEL_Full_mod.coeff <- rbind(gam.MODEL_Full_mod.coeff, data.frame(Parameter = "WHO_Region:Western Pacific", Coefficient = round((sum(gam.MODEL_Full_mod$coefficients[6])), 5), EDF = round((sum(gam.MODEL_Full_mod$edf[6])), 3), t_F = round((summary(gam.MODEL_Full_mod)$p.table[6,3]), 2), p_value = sprintf("%.3f", summary(gam.MODEL_Full_mod)$p.table[6,4])))
gam.MODEL_Full_mod.coeff <- rbind(gam.MODEL_Full_mod.coeff, data.frame(Parameter = "PoeMgt:Future Emergency Plan", Coefficient = round((sum(gam.MODEL_Full_mod$coefficients[7])), 5), EDF = round((sum(gam.MODEL_Full_mod$edf[2])), 3), t_F = round((summary(gam.MODEL_Full_mod)$p.table[7,3]), 2), p_value = sprintf("%.3f", summary(gam.MODEL_Full_mod)$p.table[7,4])))
gam.MODEL_Full_mod.coeff <- rbind(gam.MODEL_Full_mod.coeff, data.frame(Parameter = "PoeMgt:None", Coefficient = round((sum(gam.MODEL_Full_mod$coefficients[8])), 5), EDF = round((sum(gam.MODEL_Full_mod$edf[3])), 3), t_F = round((summary(gam.MODEL_Full_mod)$p.table[8,3]), 2), p_value = sprintf("%.3f", summary(gam.MODEL_Full_mod)$p.table[8,4])))
gam.MODEL_Full_mod.coeff <- rbind(gam.MODEL_Full_mod.coeff, data.frame(Parameter = "s(AvgTemp)", Coefficient = round((sum(gam.MODEL_Full_mod$coefficients[9:17])), 5), EDF = round((sum(gam.MODEL_Full_mod$edf[9:17])), 3), t_F = round((summary(gam.MODEL_Full_mod)$s.table[1,3]), 2), p_value = sprintf("%.3f", (summary(gam.MODEL_Full_mod)$s.table[1,4]))))
gam.MODEL_Full_mod.coeff <- rbind(gam.MODEL_Full_mod.coeff, data.frame(Parameter = "s(pPop65)", Coefficient = round((sum(gam.MODEL_Full_mod$coefficients[18:26])), 5), EDF = round((sum(gam.MODEL_Full_mod$edf[18:26])), 3), t_F = round((summary(gam.MODEL_Full_mod)$s.table[2,3]), 2), p_value = sprintf("%.3f", (summary(gam.MODEL_Full_mod)$s.table[2,4]))))
gam.MODEL_Full_mod.coeff <- rbind(gam.MODEL_Full_mod.coeff, data.frame(Parameter = "s(pPopUrb)", Coefficient = round((sum(gam.MODEL_Full_mod$coefficients[27:35])), 5), EDF = round((sum(gam.MODEL_Full_mod$edf[27:35])), 3), t_F = round((summary(gam.MODEL_Full_mod)$s.table[3,3]), 2), p_value = sprintf("%.3f", (summary(gam.MODEL_Full_mod)$s.table[3,4]))))
gam.MODEL_Full_mod.coeff <- rbind(gam.MODEL_Full_mod.coeff, data.frame(Parameter = "s(AdLit)", Coefficient = round((sum(gam.MODEL_Full_mod$coefficients[36:44])), 5), EDF = round((sum(gam.MODEL_Full_mod$edf[36:44])), 3), t_F = round((summary(gam.MODEL_Full_mod)$s.table[4,3]), 2), p_value = sprintf("%.3f", (summary(gam.MODEL_Full_mod)$s.table[4,4]))))
gam.MODEL_Full_mod.coeff <- rbind(gam.MODEL_Full_mod.coeff, data.frame(Parameter = "s(pWfUem)", Coefficient = round((sum(gam.MODEL_Full_mod$coefficients[45:53])), 5), EDF = round((sum(gam.MODEL_Full_mod$edf[45:53])), 3), t_F = round((summary(gam.MODEL_Full_mod)$s.table[5,3]), 2), p_value = sprintf("%.3f", (summary(gam.MODEL_Full_mod)$s.table[5,4]))))
gam.MODEL_Full_mod.coeff <- rbind(gam.MODEL_Full_mod.coeff, data.frame(Parameter = "s(CPI)", Coefficient = round((sum(gam.MODEL_Full_mod$coefficients[54:62])), 5), EDF = round((sum(gam.MODEL_Full_mod$edf[54:62])), 3), t_F = round((summary(gam.MODEL_Full_mod)$s.table[6,3]), 2), p_value = sprintf("%.3f", (summary(gam.MODEL_Full_mod)$s.table[6,4]))))
gam.MODEL_Full_mod.coeff <- rbind(gam.MODEL_Full_mod.coeff, data.frame(Parameter = "s(HEpGDP)", Coefficient = round((sum(gam.MODEL_Full_mod$coefficients[63:71])), 5), EDF = round((sum(gam.MODEL_Full_mod$edf[63:71])), 3), t_F = round((summary(gam.MODEL_Full_mod)$s.table[7,3]), 2), p_value = sprintf("%.3f", (summary(gam.MODEL_Full_mod)$s.table[7,4]))))
gam.MODEL_Full_mod.coeff <- rbind(gam.MODEL_Full_mod.coeff, data.frame(Parameter = "s(LEB)", Coefficient = round((sum(gam.MODEL_Full_mod$coefficients[72:80])), 5), EDF = round((sum(gam.MODEL_Full_mod$edf[72:80])), 3), t_F = round((summary(gam.MODEL_Full_mod)$s.table[8,3]), 2), p_value = sprintf("%.3f", (summary(gam.MODEL_Full_mod)$s.table[8,4]))))
gam.MODEL_Full_mod.coeff <- rbind(gam.MODEL_Full_mod.coeff, data.frame(Parameter = "s(HBp100K)", Coefficient = round((sum(gam.MODEL_Full_mod$coefficients[81:89])), 5), EDF = round((sum(gam.MODEL_Full_mod$edf[81:89])), 3), t_F = round((summary(gam.MODEL_Full_mod)$s.table[9,3]), 2), p_value = sprintf("%.3f", (summary(gam.MODEL_Full_mod)$s.table[9,4]))))
gam.MODEL_Full_mod.coeff <- rbind(gam.MODEL_Full_mod.coeff, data.frame(Parameter = "s(CovCp100K)", Coefficient = round((sum(gam.MODEL_Full_mod$coefficients[90:98])), 5), EDF = round((sum(gam.MODEL_Full_mod$edf[90:98])), 3), t_F = round((summary(gam.MODEL_Full_mod)$s.table[10,3]), 2), p_value = sprintf("%.3f", (summary(gam.MODEL_Full_mod)$s.table[10,4]))))
gam.MODEL_Full_mod.coeff <- rbind(gam.MODEL_Full_mod.coeff, data.frame(Parameter = "s(Delta21Jp100K)", Coefficient = round((sum(gam.MODEL_Full_mod$coefficients[99:107])), 5), EDF = round((sum(gam.MODEL_Full_mod$edf[99:107])), 3), t_F = round((summary(gam.MODEL_Full_mod)$s.table[11,3]), 2), p_value = sprintf("%.3f", (summary(gam.MODEL_Full_mod)$s.table[11,4]))))
gam.MODEL_Full_mod.coeff <- rbind(gam.MODEL_Full_mod.coeff, data.frame(Parameter = "s(VacFullp100)", Coefficient = round((sum(gam.MODEL_Full_mod$coefficients[108:116])), 5), EDF = round((sum(gam.MODEL_Full_mod$edf[108:116])), 3), t_F = round((summary(gam.MODEL_Full_mod)$s.table[12,3]), 2), p_value = sprintf("%.3f", (summary(gam.MODEL_Full_mod)$s.table[12,4]))))
gam.MODEL_Full_mod.coeff

### GAM model selection by backward elimination based on adjusted R-square
summary.gam(gam.MODEL_Full_mod)$dev.expl
summary.gam(update(gam.MODEL_Full_mod, .~.-WHO_Region))$dev.expl
summary.gam(update(gam.MODEL_Full_mod, .~.-PoeMgt))$dev.expl
summary.gam(update(gam.MODEL_Full_mod, .~.-s(AvgTemp)))$dev.expl
summary.gam(update(gam.MODEL_Full_mod, .~.-s(pPop65)))$dev.expl
summary.gam(update(gam.MODEL_Full_mod, .~.-s(pPopUrb)))$dev.expl
summary.gam(update(gam.MODEL_Full_mod, .~.-s(AdLit)))$dev.expl
summary.gam(update(gam.MODEL_Full_mod, .~.-s(pWfUem)))$dev.expl
summary.gam(update(gam.MODEL_Full_mod, .~.-s(CPI)))$dev.expl
summary.gam(update(gam.MODEL_Full_mod, .~.-s(HEpGDP)))$dev.expl
summary.gam(update(gam.MODEL_Full_mod, .~.-s(LEB)))$dev.expl
summary.gam(update(gam.MODEL_Full_mod, .~.-s(HBp100K)))$dev.expl
summary.gam(update(gam.MODEL_Full_mod, .~.-s(CovCp100K)))$dev.expl
summary.gam(update(gam.MODEL_Full_mod, .~.-s(Delta21Jp100K)))$dev.expl
summary.gam(update(gam.MODEL_Full_mod, .~.-s(VacFullp100)))$dev.expl

### Testing significance of changes in partial effects plot trends
library("stats")
gam.MODEL_Full_mod.pPop65 <- gam(CovDp100K ~ WHO_Region + s(AvgTemp) + pPop65 + s(pPopUrb) + s(AdLit) + s(pWfUem) + s(CPI) + s(HEpGDP) + s(LEB) + s(HBp100K) + PoeMgt + s(CovCp100K) + s(Delta21Jp100K) + s(VacFullp100), family = gaussian(), data = study_data, fit = T, sp = c(0.001, 0.001, 0.001, 0.001, 0.001, 0.001, 0.001, 0.001, 0.001, 0.001, 0.001, 0.001, 0.001, 0.001))
gam.MODEL_Full_mod.pPop65 <- gam(CovDp100K ~ WHO_Region + s(AvgTemp) + pPop65 + s(pPopUrb) + s(AdLit) + s(pWfUem) + s(CPI) + s(HEpGDP) + s(LEB) + s(HBp100K) + PoeMgt + s(CovCp100K) + s(Delta21Jp100K) + s(VacFullp100), family = gaussian(), data = study_data, fit = T, sp = c(0.001, 0.001, 0.001, 0.001, 0.001, 0.001, 0.001, 0.001, 0.001, 0.001, 0.001, 0.001, 0.001, 0.001), weights = 1 / gam(abs(gam.MODEL_Full_mod.pPop65$residuals) ~ gam.MODEL_Full_mod.pPop65$fitted.values)$fitted.values^2)
anova(gam.MODEL_Full_mod.pPop65, gam.MODEL_Full_mod, test = "F")

gam.MODEL_Full_mod.CPI <- gam(CovDp100K ~ WHO_Region + s(AvgTemp) + s(pPop65) + s(pPopUrb) + s(AdLit) + s(pWfUem) + CPI + s(HEpGDP) + s(LEB) + s(HBp100K) + PoeMgt + s(CovCp100K) + s(Delta21Jp100K) + s(VacFullp100), family = gaussian(), data = study_data, fit = T, sp = c(0.001, 0.001, 0.001, 0.001, 0.001, 0.001, 0.001, 0.001, 0.001, 0.001, 0.001, 0.001, 0.001, 0.001))
gam.MODEL_Full_mod.CPI <- gam(CovDp100K ~ WHO_Region + s(AvgTemp) + s(pPop65) + s(pPopUrb) + s(AdLit) + s(pWfUem) + CPI + s(HEpGDP) + s(LEB) + s(HBp100K) + PoeMgt + s(CovCp100K) + s(Delta21Jp100K) + s(VacFullp100), family = gaussian(), data = study_data, fit = T, sp = c(0.001, 0.001, 0.001, 0.001, 0.001, 0.001, 0.001, 0.001, 0.001, 0.001, 0.001, 0.001, 0.001, 0.001), weights = 1 / gam(abs(gam.MODEL_Full_mod.CPI$residuals) ~ gam.MODEL_Full_mod.CPI$fitted.values)$fitted.values^2)
anova(gam.MODEL_Full_mod.CPI, gam.MODEL_Full_mod, test = "F")
pf(3.3735, 1.9784, 109.10, lower.tail = F)

gam.MODEL_Full_mod.HBp100K <- gam(CovDp100K ~ WHO_Region + s(AvgTemp) + s(pPop65) + s(pPopUrb) + s(AdLit) + s(pWfUem) + s(CPI) + s(HEpGDP) + s(LEB) + HBp100K + PoeMgt + s(CovCp100K) + s(Delta21Jp100K) + s(VacFullp100), family = gaussian(), data = study_data, fit = T, sp = c(0.001, 0.001, 0.001, 0.001, 0.001, 0.001, 0.001, 0.001, 0.001, 0.001, 0.001, 0.001, 0.001, 0.001))
gam.MODEL_Full_mod.HBp100K <- gam(CovDp100K ~ WHO_Region + s(AvgTemp) + s(pPop65) + s(pPopUrb) + s(AdLit) + s(pWfUem) + s(CPI) + s(HEpGDP) + s(LEB) + HBp100K + PoeMgt + s(CovCp100K) + s(Delta21Jp100K) + s(VacFullp100), family = gaussian(), data = study_data, fit = T, sp = c(0.001, 0.001, 0.001, 0.001, 0.001, 0.001, 0.001, 0.001, 0.001, 0.001, 0.001, 0.001, 0.001, 0.001), weights = 1 / gam(abs(gam.MODEL_Full_mod.HBp100K$residuals) ~ gam.MODEL_Full_mod.HBp100K$fitted.values)$fitted.values^2)
anova(gam.MODEL_Full_mod.HBp100K, gam.MODEL_Full_mod, test = "F")

gam.MODEL_Full_mod.CovCp100K <- gam(CovDp100K ~ WHO_Region + s(AvgTemp) + s(pPop65) + s(pPopUrb) + s(AdLit) + s(pWfUem) + s(CPI) + s(HEpGDP) + s(LEB) + s(HBp100K) + PoeMgt + CovCp100K + s(Delta21Jp100K) + s(VacFullp100), family = gaussian(), data = study_data, fit = T, sp = c(0.001, 0.001, 0.001, 0.001, 0.001, 0.001, 0.001, 0.001, 0.001, 0.001, 0.001, 0.001, 0.001, 0.001))
gam.MODEL_Full_mod.CovCp100K <- gam(CovDp100K ~ WHO_Region + s(AvgTemp) + s(pPop65) + s(pPopUrb) + s(AdLit) + s(pWfUem) + s(CPI) + s(HEpGDP) + s(LEB) + s(HBp100K) + PoeMgt + CovCp100K + s(Delta21Jp100K) + s(VacFullp100), family = gaussian(), data = study_data, fit = T, sp = c(0.001, 0.001, 0.001, 0.001, 0.001, 0.001, 0.001, 0.001, 0.001, 0.001, 0.001, 0.001, 0.001, 0.001), weights = 1 / gam(abs(gam.MODEL_Full_mod.CovCp100K$residuals) ~ gam.MODEL_Full_mod.CovCp100K$fitted.values)$fitted.values^2)
anova(gam.MODEL_Full_mod.CovCp100K, gam.MODEL_Full_mod, test = "F")
pf(5.7823, 2.0316, 109.10, lower.tail = F)

### Additional analysis
#### Linear regression
library("car")
MODEL_1Geo <- lm(CovDp100K ~ WHO_Region + AvgTemp, data=study_data); summary(MODEL_1Geo); avPlots(MODEL_1Geo)
MODEL_2Dem <- lm(CovDp100K ~ pPopFem + pPop65 + pPopUrb + AdLit, data=study_data); summary(MODEL_2Dem); avPlots(MODEL_2Dem)
MODEL_3SoEc_mod <- lm(CovDp100K ~ pWfUem + CPI, data=study_data); summary(MODEL_3SoEc_mod); avPlots(MODEL_3SoEc_mod)
MODEL_4Heal_mod <- lm(CovDp100K ~ HEpGDP + LEB + HBp100K + MDp100K, data=study_data); summary(MODEL_4Heal_mod); avPlots(MODEL_4Heal_mod)
MODEL_5PopH <- lm(CovDp100K ~ NCDMortp100K + pPopH20, data=study_data); summary(MODEL_5PopH); avPlots(MODEL_5PopH)
MODEL_6Pand <- lm(CovDp100K ~ PoeMgt + CovCp100K + Delta21Jp100K + VacFullp100, data=study_data); summary(MODEL_6Pand); avPlots(MODEL_6Pand)
MODEL_Full_mod <- lm(CovDp100K ~ WHO_Region + AvgTemp + pPop65 + pPopUrb + AdLit + pWfUem + CPI + HEpGDP + LEB + HBp100K + PoeMgt + CovCp100K + Delta21Jp100K + VacFullp100, data = study_data); summary(MODEL_Full_mod); avPlots(MODEL_Full_mod)

#### Alternate reference group
study_data2 <- copy(study_data)
str(study_data2$WHO_Region)
study_data2$WHO_Region <- factor(study_data2$WHO_Region)
str(study_data2$WHO_Region); levels(study_data2$WHO_Region)
study_data2$WHO_Region <- relevel(study_data2$WHO_Region, ref = "Americas"); levels(study_data2$WHO_Region)
set.seed(2022)
library("mgcv")
gam.MODEL_Full_mod2 <- gam(CovDp100K ~ WHO_Region + s(AvgTemp) + s(pPop65) + s(pPopUrb) + s(AdLit) + s(pWfUem) + s(CPI) + s(HEpGDP) + s(LEB) + s(HBp100K) + PoeMgt + s(CovCp100K) + s(Delta21Jp100K) + s(VacFullp100), family = gaussian(), data = study_data2, fit = T, sp = c(0.001, 0.001, 0.001, 0.001, 0.001, 0.001, 0.001, 0.001, 0.001, 0.001, 0.001, 0.001, 0.001, 0.001))
gam.MODEL_Full_mod2 <- gam(CovDp100K ~ WHO_Region + s(AvgTemp) + s(pPop65) + s(pPopUrb) + s(AdLit) + s(pWfUem) + s(CPI) + s(HEpGDP) + s(LEB) + s(HBp100K) + PoeMgt + s(CovCp100K) + s(Delta21Jp100K) + s(VacFullp100), family = gaussian(), data = study_data2, fit = T, sp = c(0.001, 0.001, 0.001, 0.001, 0.001, 0.001, 0.001, 0.001, 0.001, 0.001, 0.001, 0.001, 0.001, 0.001), weights = 1 / gam(abs(gam.MODEL_Full_mod2$residuals) ~ gam.MODEL_Full_mod2$fitted.values)$fitted.values^2)
summary.gam(gam.MODEL_Full_mod2)
plot(gam.MODEL_Full_mod2, residuals = T, pch = 16, cex = 0.6, col = "orange", cex.lab = 1.0, shade = TRUE,  shade.col = "blue", shift = coef(gam.MODEL_Full_mod2)[1], all.terms = F, pages = 6)
print(noquote("####################### Model Diagnostics ###############################"))
concurv.full <- round((concurvity(gam.MODEL_Full_mod2, full = T)[1,]), 2); concurv.full
concurv.part <- round((concurvity(gam.MODEL_Full_mod2, full = F)$worst), 2); concurv.part
gam.check(gam.MODEL_Full_mod2)
library("pwr")
pwr.f2.test(u = 14, v = 152, f2 = round((summary.gam(gam.MODEL_Full_mod2)$r.sq/(1-summary(gam.MODEL_Full_mod2)$r.sq)), 3), sig.level = 0.05, power = NULL)
gam.MODEL_Full_mod2$coefficients
gam.MODEL_Full_mod2$edf
gam.MODEL_Full_mod2.coeff <- data.frame(Parameter = character(), Coefficient = numeric(), EDF = numeric(), t_F = numeric(), p_value = numeric())
gam.MODEL_Full_mod2.coeff <- rbind(gam.MODEL_Full_mod2.coeff, data.frame(Parameter = "Intercept", Coefficient = round((sum(gam.MODEL_Full_mod2$coefficients[1])), 5), EDF = round((sum(gam.MODEL_Full_mod2$edf[1])), 3), t_F = round((summary(gam.MODEL_Full_mod2)$p.table[1,3]), 2), p_value = sprintf("%.3f", summary(gam.MODEL_Full_mod2)$p.table[1,4])))
gam.MODEL_Full_mod2.coeff <- rbind(gam.MODEL_Full_mod2.coeff, data.frame(Parameter = "WHO_Region:Africa", Coefficient = round((sum(gam.MODEL_Full_mod2$coefficients[2])), 5), EDF = round((sum(gam.MODEL_Full_mod2$edf[2])), 3), t_F = round((summary(gam.MODEL_Full_mod2)$p.table[2,3]), 2), p_value = sprintf("%.3f", summary(gam.MODEL_Full_mod2)$p.table[2,4])))
gam.MODEL_Full_mod2.coeff <- rbind(gam.MODEL_Full_mod2.coeff, data.frame(Parameter = "WHO_Region:Eastern Mediterranean", Coefficient = round((sum(gam.MODEL_Full_mod2$coefficients[3])), 5), EDF = round((sum(gam.MODEL_Full_mod2$edf[3])), 3), t_F = round((summary(gam.MODEL_Full_mod2)$p.table[3,3]), 2), p_value = sprintf("%.3f", summary(gam.MODEL_Full_mod2)$p.table[3,4])))
gam.MODEL_Full_mod2.coeff <- rbind(gam.MODEL_Full_mod2.coeff, data.frame(Parameter = "WHO_Region:Europe", Coefficient = round((sum(gam.MODEL_Full_mod2$coefficients[4])), 5), EDF = round((sum(gam.MODEL_Full_mod2$edf[4])), 3), t_F = round((summary(gam.MODEL_Full_mod2)$p.table[4,3]), 2), p_value = sprintf("%.3f", summary(gam.MODEL_Full_mod2)$p.table[4,4])))
gam.MODEL_Full_mod2.coeff <- rbind(gam.MODEL_Full_mod2.coeff, data.frame(Parameter = "WHO_Region:South-East Asia", Coefficient = round((sum(gam.MODEL_Full_mod2$coefficients[5])), 5), EDF = round((sum(gam.MODEL_Full_mod2$edf[5])), 3), t_F = round((summary(gam.MODEL_Full_mod2)$p.table[5,3]), 2), p_value = sprintf("%.3f", summary(gam.MODEL_Full_mod2)$p.table[5,4])))
gam.MODEL_Full_mod2.coeff <- rbind(gam.MODEL_Full_mod2.coeff, data.frame(Parameter = "WHO_Region:Western Pacific", Coefficient = round((sum(gam.MODEL_Full_mod2$coefficients[6])), 5), EDF = round((sum(gam.MODEL_Full_mod2$edf[6])), 3), t_F = round((summary(gam.MODEL_Full_mod2)$p.table[6,3]), 2), p_value = sprintf("%.3f", summary(gam.MODEL_Full_mod2)$p.table[6,4])))
gam.MODEL_Full_mod2.coeff <- rbind(gam.MODEL_Full_mod2.coeff, data.frame(Parameter = "PoeMgt:Future Emergency Plan", Coefficient = round((sum(gam.MODEL_Full_mod2$coefficients[7])), 5), EDF = round((sum(gam.MODEL_Full_mod2$edf[2])), 3), t_F = round((summary(gam.MODEL_Full_mod2)$p.table[7,3]), 2), p_value = sprintf("%.3f", summary(gam.MODEL_Full_mod2)$p.table[7,4])))
gam.MODEL_Full_mod2.coeff <- rbind(gam.MODEL_Full_mod2.coeff, data.frame(Parameter = "PoeMgt:None", Coefficient = round((sum(gam.MODEL_Full_mod2$coefficients[8])), 5), EDF = round((sum(gam.MODEL_Full_mod2$edf[3])), 3), t_F = round((summary(gam.MODEL_Full_mod2)$p.table[8,3]), 2), p_value = sprintf("%.3f", summary(gam.MODEL_Full_mod2)$p.table[8,4])))
gam.MODEL_Full_mod2.coeff <- rbind(gam.MODEL_Full_mod2.coeff, data.frame(Parameter = "s(AvgTemp)", Coefficient = round((sum(gam.MODEL_Full_mod2$coefficients[9:17])), 5), EDF = round((sum(gam.MODEL_Full_mod2$edf[9:17])), 3), t_F = round((summary(gam.MODEL_Full_mod2)$s.table[1,3]), 2), p_value = sprintf("%.3f", (summary(gam.MODEL_Full_mod2)$s.table[1,4]))))
gam.MODEL_Full_mod2.coeff <- rbind(gam.MODEL_Full_mod2.coeff, data.frame(Parameter = "s(pPop65)", Coefficient = round((sum(gam.MODEL_Full_mod2$coefficients[18:26])), 5), EDF = round((sum(gam.MODEL_Full_mod2$edf[18:26])), 3), t_F = round((summary(gam.MODEL_Full_mod2)$s.table[2,3]), 2), p_value = sprintf("%.3f", (summary(gam.MODEL_Full_mod2)$s.table[2,4]))))
gam.MODEL_Full_mod2.coeff <- rbind(gam.MODEL_Full_mod2.coeff, data.frame(Parameter = "s(pPopUrb)", Coefficient = round((sum(gam.MODEL_Full_mod2$coefficients[27:35])), 5), EDF = round((sum(gam.MODEL_Full_mod2$edf[27:35])), 3), t_F = round((summary(gam.MODEL_Full_mod2)$s.table[3,3]), 2), p_value = sprintf("%.3f", (summary(gam.MODEL_Full_mod2)$s.table[3,4]))))
gam.MODEL_Full_mod2.coeff <- rbind(gam.MODEL_Full_mod2.coeff, data.frame(Parameter = "s(AdLit)", Coefficient = round((sum(gam.MODEL_Full_mod2$coefficients[36:44])), 5), EDF = round((sum(gam.MODEL_Full_mod2$edf[36:44])), 3), t_F = round((summary(gam.MODEL_Full_mod2)$s.table[4,3]), 2), p_value = sprintf("%.3f", (summary(gam.MODEL_Full_mod2)$s.table[4,4]))))
gam.MODEL_Full_mod2.coeff <- rbind(gam.MODEL_Full_mod2.coeff, data.frame(Parameter = "s(pWfUem)", Coefficient = round((sum(gam.MODEL_Full_mod2$coefficients[45:53])), 5), EDF = round((sum(gam.MODEL_Full_mod2$edf[45:53])), 3), t_F = round((summary(gam.MODEL_Full_mod2)$s.table[5,3]), 2), p_value = sprintf("%.3f", (summary(gam.MODEL_Full_mod2)$s.table[5,4]))))
gam.MODEL_Full_mod2.coeff <- rbind(gam.MODEL_Full_mod2.coeff, data.frame(Parameter = "s(CPI)", Coefficient = round((sum(gam.MODEL_Full_mod2$coefficients[54:62])), 5), EDF = round((sum(gam.MODEL_Full_mod2$edf[54:62])), 3), t_F = round((summary(gam.MODEL_Full_mod2)$s.table[6,3]), 2), p_value = sprintf("%.3f", (summary(gam.MODEL_Full_mod2)$s.table[6,4]))))
gam.MODEL_Full_mod2.coeff <- rbind(gam.MODEL_Full_mod2.coeff, data.frame(Parameter = "s(HEpGDP)", Coefficient = round((sum(gam.MODEL_Full_mod2$coefficients[63:71])), 5), EDF = round((sum(gam.MODEL_Full_mod2$edf[63:71])), 3), t_F = round((summary(gam.MODEL_Full_mod2)$s.table[7,3]), 2), p_value = sprintf("%.3f", (summary(gam.MODEL_Full_mod2)$s.table[7,4]))))
gam.MODEL_Full_mod2.coeff <- rbind(gam.MODEL_Full_mod2.coeff, data.frame(Parameter = "s(LEB)", Coefficient = round((sum(gam.MODEL_Full_mod2$coefficients[72:80])), 5), EDF = round((sum(gam.MODEL_Full_mod2$edf[72:80])), 3), t_F = round((summary(gam.MODEL_Full_mod2)$s.table[8,3]), 2), p_value = sprintf("%.3f", (summary(gam.MODEL_Full_mod2)$s.table[8,4]))))
gam.MODEL_Full_mod2.coeff <- rbind(gam.MODEL_Full_mod2.coeff, data.frame(Parameter = "s(HBp100K)", Coefficient = round((sum(gam.MODEL_Full_mod2$coefficients[81:89])), 5), EDF = round((sum(gam.MODEL_Full_mod2$edf[81:89])), 3), t_F = round((summary(gam.MODEL_Full_mod2)$s.table[9,3]), 2), p_value = sprintf("%.3f", (summary(gam.MODEL_Full_mod2)$s.table[9,4]))))
gam.MODEL_Full_mod2.coeff <- rbind(gam.MODEL_Full_mod2.coeff, data.frame(Parameter = "s(CovCp100K)", Coefficient = round((sum(gam.MODEL_Full_mod2$coefficients[90:98])), 5), EDF = round((sum(gam.MODEL_Full_mod2$edf[90:98])), 3), t_F = round((summary(gam.MODEL_Full_mod2)$s.table[10,3]), 2), p_value = sprintf("%.3f", (summary(gam.MODEL_Full_mod2)$s.table[10,4]))))
gam.MODEL_Full_mod2.coeff <- rbind(gam.MODEL_Full_mod2.coeff, data.frame(Parameter = "s(Delta21Jp100K)", Coefficient = round((sum(gam.MODEL_Full_mod2$coefficients[99:107])), 5), EDF = round((sum(gam.MODEL_Full_mod2$edf[99:107])), 3), t_F = round((summary(gam.MODEL_Full_mod2)$s.table[11,3]), 2), p_value = sprintf("%.3f", (summary(gam.MODEL_Full_mod2)$s.table[11,4]))))
gam.MODEL_Full_mod2.coeff <- rbind(gam.MODEL_Full_mod2.coeff, data.frame(Parameter = "s(VacFullp100)", Coefficient = round((sum(gam.MODEL_Full_mod2$coefficients[108:116])), 5), EDF = round((sum(gam.MODEL_Full_mod2$edf[108:116])), 3), t_F = round((summary(gam.MODEL_Full_mod2)$s.table[12,3]), 2), p_value = sprintf("%.3f", (summary(gam.MODEL_Full_mod2)$s.table[12,4]))))
gam.MODEL_Full_mod2.coeff

study_data3 <- copy(study_data)
str(study_data3$WHO_Region)
study_data3$WHO_Region <- factor(study_data3$WHO_Region)
str(study_data3$WHO_Region); levels(study_data3$WHO_Region)
study_data3$WHO_Region <- relevel(study_data3$WHO_Region, ref = "Eastern Mediterranean"); levels(study_data3$WHO_Region)
gam.MODEL_Full_mod3 <- gam(CovDp100K ~ WHO_Region + s(AvgTemp) + s(pPop65) + s(pPopUrb) + s(AdLit) + s(pWfUem) + s(CPI) + s(HEpGDP) + s(LEB) + s(HBp100K) + PoeMgt + s(CovCp100K) + s(Delta21Jp100K) + s(VacFullp100), family = gaussian(), data = study_data3, fit = T, sp = c(0.001, 0.001, 0.001, 0.001, 0.001, 0.001, 0.001, 0.001, 0.001, 0.001, 0.001, 0.001, 0.001, 0.001))
gam.MODEL_Full_mod3 <- gam(CovDp100K ~ WHO_Region + s(AvgTemp) + s(pPop65) + s(pPopUrb) + s(AdLit) + s(pWfUem) + s(CPI) + s(HEpGDP) + s(LEB) + s(HBp100K) + PoeMgt + s(CovCp100K) + s(Delta21Jp100K) + s(VacFullp100), family = gaussian(), data = study_data3, fit = T, sp = c(0.001, 0.001, 0.001, 0.001, 0.001, 0.001, 0.001, 0.001, 0.001, 0.001, 0.001, 0.001, 0.001, 0.001), weights = 1 / gam(abs(gam.MODEL_Full_mod3$residuals) ~ gam.MODEL_Full_mod3$fitted.values)$fitted.values^2)
summary.gam(gam.MODEL_Full_mod3)
plot(gam.MODEL_Full_mod3, residuals = T, pch = 16, cex = 0.6, col = "orange", cex.lab = 1.0, shade = TRUE,  shade.col = "blue", shift = coef(gam.MODEL_Full_mod3)[1], all.terms = F, pages = 6)
print(noquote("####################### Model Diagnostics ###############################"))
concurv.full <- round((concurvity(gam.MODEL_Full_mod3, full = T)[1,]), 2); concurv.full
concurv.part <- round((concurvity(gam.MODEL_Full_mod3, full = F)$worst), 2); concurv.part
gam.check(gam.MODEL_Full_mod3)
library("pwr")
pwr.f2.test(u = 14, v = 152, f2 = round((summary.gam(gam.MODEL_Full_mod3)$r.sq/(1-summary(gam.MODEL_Full_mod3)$r.sq)), 3), sig.level = 0.05, power = NULL)
gam.MODEL_Full_mod3$coefficients
gam.MODEL_Full_mod3$edf
gam.MODEL_Full_mod3.coeff <- data.frame(Parameter = character(), Coefficient = numeric(), EDF = numeric(), t_F = numeric(), p_value = numeric())
gam.MODEL_Full_mod3.coeff <- rbind(gam.MODEL_Full_mod3.coeff, data.frame(Parameter = "Intercept", Coefficient = round((sum(gam.MODEL_Full_mod3$coefficients[1])), 5), EDF = round((sum(gam.MODEL_Full_mod3$edf[1])), 3), t_F = round((summary(gam.MODEL_Full_mod3)$p.table[1,3]), 2), p_value = sprintf("%.3f", summary(gam.MODEL_Full_mod3)$p.table[1,4])))
gam.MODEL_Full_mod3.coeff <- rbind(gam.MODEL_Full_mod3.coeff, data.frame(Parameter = "WHO_Region:Africa", Coefficient = round((sum(gam.MODEL_Full_mod3$coefficients[2])), 5), EDF = round((sum(gam.MODEL_Full_mod3$edf[2])), 3), t_F = round((summary(gam.MODEL_Full_mod3)$p.table[2,3]), 2), p_value = sprintf("%.3f", summary(gam.MODEL_Full_mod3)$p.table[2,4])))
gam.MODEL_Full_mod3.coeff <- rbind(gam.MODEL_Full_mod3.coeff, data.frame(Parameter = "WHO_Region:Americas", Coefficient = round((sum(gam.MODEL_Full_mod3$coefficients[3])), 5), EDF = round((sum(gam.MODEL_Full_mod3$edf[3])), 3), t_F = round((summary(gam.MODEL_Full_mod3)$p.table[3,3]), 2), p_value = sprintf("%.3f", summary(gam.MODEL_Full_mod3)$p.table[3,4])))
gam.MODEL_Full_mod3.coeff <- rbind(gam.MODEL_Full_mod3.coeff, data.frame(Parameter = "WHO_Region:Europe", Coefficient = round((sum(gam.MODEL_Full_mod3$coefficients[4])), 5), EDF = round((sum(gam.MODEL_Full_mod3$edf[4])), 3), t_F = round((summary(gam.MODEL_Full_mod3)$p.table[4,3]), 2), p_value = sprintf("%.3f", summary(gam.MODEL_Full_mod3)$p.table[4,4])))
gam.MODEL_Full_mod3.coeff <- rbind(gam.MODEL_Full_mod3.coeff, data.frame(Parameter = "WHO_Region:South-East Asia", Coefficient = round((sum(gam.MODEL_Full_mod3$coefficients[5])), 5), EDF = round((sum(gam.MODEL_Full_mod3$edf[5])), 3), t_F = round((summary(gam.MODEL_Full_mod3)$p.table[5,3]), 2), p_value = sprintf("%.3f", summary(gam.MODEL_Full_mod3)$p.table[5,4])))
gam.MODEL_Full_mod3.coeff <- rbind(gam.MODEL_Full_mod3.coeff, data.frame(Parameter = "WHO_Region:Western Pacific", Coefficient = round((sum(gam.MODEL_Full_mod3$coefficients[6])), 5), EDF = round((sum(gam.MODEL_Full_mod3$edf[6])), 3), t_F = round((summary(gam.MODEL_Full_mod3)$p.table[6,3]), 2), p_value = sprintf("%.3f", summary(gam.MODEL_Full_mod3)$p.table[6,4])))
gam.MODEL_Full_mod3.coeff <- rbind(gam.MODEL_Full_mod3.coeff, data.frame(Parameter = "PoeMgt:Future Emergency Plan", Coefficient = round((sum(gam.MODEL_Full_mod3$coefficients[7])), 5), EDF = round((sum(gam.MODEL_Full_mod3$edf[2])), 3), t_F = round((summary(gam.MODEL_Full_mod3)$p.table[7,3]), 2), p_value = sprintf("%.3f", summary(gam.MODEL_Full_mod3)$p.table[7,4])))
gam.MODEL_Full_mod3.coeff <- rbind(gam.MODEL_Full_mod3.coeff, data.frame(Parameter = "PoeMgt:None", Coefficient = round((sum(gam.MODEL_Full_mod3$coefficients[8])), 5), EDF = round((sum(gam.MODEL_Full_mod3$edf[3])), 3), t_F = round((summary(gam.MODEL_Full_mod3)$p.table[8,3]), 2), p_value = sprintf("%.3f", summary(gam.MODEL_Full_mod3)$p.table[8,4])))
gam.MODEL_Full_mod3.coeff <- rbind(gam.MODEL_Full_mod3.coeff, data.frame(Parameter = "s(AvgTemp)", Coefficient = round((sum(gam.MODEL_Full_mod3$coefficients[9:17])), 5), EDF = round((sum(gam.MODEL_Full_mod3$edf[9:17])), 3), t_F = round((summary(gam.MODEL_Full_mod3)$s.table[1,3]), 2), p_value = sprintf("%.3f", (summary(gam.MODEL_Full_mod3)$s.table[1,4]))))
gam.MODEL_Full_mod3.coeff <- rbind(gam.MODEL_Full_mod3.coeff, data.frame(Parameter = "s(pPop65)", Coefficient = round((sum(gam.MODEL_Full_mod3$coefficients[18:26])), 5), EDF = round((sum(gam.MODEL_Full_mod3$edf[18:26])), 3), t_F = round((summary(gam.MODEL_Full_mod3)$s.table[2,3]), 2), p_value = sprintf("%.3f", (summary(gam.MODEL_Full_mod3)$s.table[2,4]))))
gam.MODEL_Full_mod3.coeff <- rbind(gam.MODEL_Full_mod3.coeff, data.frame(Parameter = "s(pPopUrb)", Coefficient = round((sum(gam.MODEL_Full_mod3$coefficients[27:35])), 5), EDF = round((sum(gam.MODEL_Full_mod3$edf[27:35])), 3), t_F = round((summary(gam.MODEL_Full_mod3)$s.table[3,3]), 2), p_value = sprintf("%.3f", (summary(gam.MODEL_Full_mod3)$s.table[3,4]))))
gam.MODEL_Full_mod3.coeff <- rbind(gam.MODEL_Full_mod3.coeff, data.frame(Parameter = "s(AdLit)", Coefficient = round((sum(gam.MODEL_Full_mod3$coefficients[36:44])), 5), EDF = round((sum(gam.MODEL_Full_mod3$edf[36:44])), 3), t_F = round((summary(gam.MODEL_Full_mod3)$s.table[4,3]), 2), p_value = sprintf("%.3f", (summary(gam.MODEL_Full_mod3)$s.table[4,4]))))
gam.MODEL_Full_mod3.coeff <- rbind(gam.MODEL_Full_mod3.coeff, data.frame(Parameter = "s(pWfUem)", Coefficient = round((sum(gam.MODEL_Full_mod3$coefficients[45:53])), 5), EDF = round((sum(gam.MODEL_Full_mod3$edf[45:53])), 3), t_F = round((summary(gam.MODEL_Full_mod3)$s.table[5,3]), 2), p_value = sprintf("%.3f", (summary(gam.MODEL_Full_mod3)$s.table[5,4]))))
gam.MODEL_Full_mod3.coeff <- rbind(gam.MODEL_Full_mod3.coeff, data.frame(Parameter = "s(CPI)", Coefficient = round((sum(gam.MODEL_Full_mod3$coefficients[54:62])), 5), EDF = round((sum(gam.MODEL_Full_mod3$edf[54:62])), 3), t_F = round((summary(gam.MODEL_Full_mod3)$s.table[6,3]), 2), p_value = sprintf("%.3f", (summary(gam.MODEL_Full_mod3)$s.table[6,4]))))
gam.MODEL_Full_mod3.coeff <- rbind(gam.MODEL_Full_mod3.coeff, data.frame(Parameter = "s(HEpGDP)", Coefficient = round((sum(gam.MODEL_Full_mod3$coefficients[63:71])), 5), EDF = round((sum(gam.MODEL_Full_mod3$edf[63:71])), 3), t_F = round((summary(gam.MODEL_Full_mod3)$s.table[7,3]), 2), p_value = sprintf("%.3f", (summary(gam.MODEL_Full_mod3)$s.table[7,4]))))
gam.MODEL_Full_mod3.coeff <- rbind(gam.MODEL_Full_mod3.coeff, data.frame(Parameter = "s(LEB)", Coefficient = round((sum(gam.MODEL_Full_mod3$coefficients[72:80])), 5), EDF = round((sum(gam.MODEL_Full_mod3$edf[72:80])), 3), t_F = round((summary(gam.MODEL_Full_mod3)$s.table[8,3]), 2), p_value = sprintf("%.3f", (summary(gam.MODEL_Full_mod3)$s.table[8,4]))))
gam.MODEL_Full_mod3.coeff <- rbind(gam.MODEL_Full_mod3.coeff, data.frame(Parameter = "s(HBp100K)", Coefficient = round((sum(gam.MODEL_Full_mod3$coefficients[81:89])), 5), EDF = round((sum(gam.MODEL_Full_mod3$edf[81:89])), 3), t_F = round((summary(gam.MODEL_Full_mod3)$s.table[9,3]), 2), p_value = sprintf("%.3f", (summary(gam.MODEL_Full_mod3)$s.table[9,4]))))
gam.MODEL_Full_mod3.coeff <- rbind(gam.MODEL_Full_mod3.coeff, data.frame(Parameter = "s(CovCp100K)", Coefficient = round((sum(gam.MODEL_Full_mod3$coefficients[90:98])), 5), EDF = round((sum(gam.MODEL_Full_mod3$edf[90:98])), 3), t_F = round((summary(gam.MODEL_Full_mod3)$s.table[10,3]), 2), p_value = sprintf("%.3f", (summary(gam.MODEL_Full_mod3)$s.table[10,4]))))
gam.MODEL_Full_mod3.coeff <- rbind(gam.MODEL_Full_mod3.coeff, data.frame(Parameter = "s(Delta21Jp100K)", Coefficient = round((sum(gam.MODEL_Full_mod3$coefficients[99:107])), 5), EDF = round((sum(gam.MODEL_Full_mod3$edf[99:107])), 3), t_F = round((summary(gam.MODEL_Full_mod3)$s.table[11,3]), 2), p_value = sprintf("%.3f", (summary(gam.MODEL_Full_mod3)$s.table[11,4]))))
gam.MODEL_Full_mod3.coeff <- rbind(gam.MODEL_Full_mod3.coeff, data.frame(Parameter = "s(VacFullp100)", Coefficient = round((sum(gam.MODEL_Full_mod3$coefficients[108:116])), 5), EDF = round((sum(gam.MODEL_Full_mod3$edf[108:116])), 3), t_F = round((summary(gam.MODEL_Full_mod3)$s.table[12,3]), 2), p_value = sprintf("%.3f", (summary(gam.MODEL_Full_mod3)$s.table[12,4]))))
gam.MODEL_Full_mod3.coeff

study_data4 <- copy(study_data)
str(study_data4$WHO_Region)
study_data4$WHO_Region <- factor(study_data4$WHO_Region)
str(study_data4$WHO_Region); levels(study_data4$WHO_Region)
study_data4$WHO_Region <- relevel(study_data4$WHO_Region, ref = "Europe"); levels(study_data4$WHO_Region)
gam.MODEL_Full_mod4 <- gam(CovDp100K ~ WHO_Region + s(AvgTemp) + s(pPop65) + s(pPopUrb) + s(AdLit) + s(pWfUem) + s(CPI) + s(HEpGDP) + s(LEB) + s(HBp100K) + PoeMgt + s(CovCp100K) + s(Delta21Jp100K) + s(VacFullp100), family = gaussian(), data = study_data4, fit = T, sp = c(0.001, 0.001, 0.001, 0.001, 0.001, 0.001, 0.001, 0.001, 0.001, 0.001, 0.001, 0.001, 0.001, 0.001))
gam.MODEL_Full_mod4 <- gam(CovDp100K ~ WHO_Region + s(AvgTemp) + s(pPop65) + s(pPopUrb) + s(AdLit) + s(pWfUem) + s(CPI) + s(HEpGDP) + s(LEB) + s(HBp100K) + PoeMgt + s(CovCp100K) + s(Delta21Jp100K) + s(VacFullp100), family = gaussian(), data = study_data4, fit = T, sp = c(0.001, 0.001, 0.001, 0.001, 0.001, 0.001, 0.001, 0.001, 0.001, 0.001, 0.001, 0.001, 0.001, 0.001), weights = 1 / gam(abs(gam.MODEL_Full_mod4$residuals) ~ gam.MODEL_Full_mod4$fitted.values)$fitted.values^2)
summary.gam(gam.MODEL_Full_mod4)
plot(gam.MODEL_Full_mod4, residuals = T, pch = 16, cex = 0.6, col = "orange", cex.lab = 1.0, shade = TRUE,  shade.col = "blue", shift = coef(gam.MODEL_Full_mod4)[1], all.terms = F, pages = 6)
print(noquote("####################### Model Diagnostics ###############################"))
concurv.full <- round((concurvity(gam.MODEL_Full_mod4, full = T)[1,]), 2); concurv.full
concurv.part <- round((concurvity(gam.MODEL_Full_mod4, full = F)$worst), 2); concurv.part
gam.check(gam.MODEL_Full_mod4)
library("pwr")
pwr.f2.test(u = 14, v = 152, f2 = round((summary.gam(gam.MODEL_Full_mod4)$r.sq/(1-summary(gam.MODEL_Full_mod4)$r.sq)), 3), sig.level = 0.05, power = NULL)
gam.MODEL_Full_mod4$coefficients
gam.MODEL_Full_mod4$edf
gam.MODEL_Full_mod4.coeff <- data.frame(Parameter = character(), Coefficient = numeric(), EDF = numeric(), t_F = numeric(), p_value = numeric())
gam.MODEL_Full_mod4.coeff <- rbind(gam.MODEL_Full_mod4.coeff, data.frame(Parameter = "Intercept", Coefficient = round((sum(gam.MODEL_Full_mod4$coefficients[1])), 5), EDF = round((sum(gam.MODEL_Full_mod4$edf[1])), 3), t_F = round((summary(gam.MODEL_Full_mod4)$p.table[1,3]), 2), p_value = sprintf("%.3f", summary(gam.MODEL_Full_mod4)$p.table[1,4])))
gam.MODEL_Full_mod4.coeff <- rbind(gam.MODEL_Full_mod4.coeff, data.frame(Parameter = "WHO_Region:Africa", Coefficient = round((sum(gam.MODEL_Full_mod4$coefficients[2])), 5), EDF = round((sum(gam.MODEL_Full_mod4$edf[2])), 3), t_F = round((summary(gam.MODEL_Full_mod4)$p.table[2,3]), 2), p_value = sprintf("%.3f", summary(gam.MODEL_Full_mod4)$p.table[2,4])))
gam.MODEL_Full_mod4.coeff <- rbind(gam.MODEL_Full_mod4.coeff, data.frame(Parameter = "WHO_Region:Americas", Coefficient = round((sum(gam.MODEL_Full_mod4$coefficients[3])), 5), EDF = round((sum(gam.MODEL_Full_mod4$edf[3])), 3), t_F = round((summary(gam.MODEL_Full_mod4)$p.table[3,3]), 2), p_value = sprintf("%.3f", summary(gam.MODEL_Full_mod4)$p.table[3,4])))
gam.MODEL_Full_mod4.coeff <- rbind(gam.MODEL_Full_mod4.coeff, data.frame(Parameter = "WHO_Region:Eastern Mediterranean", Coefficient = round((sum(gam.MODEL_Full_mod4$coefficients[4])), 5), EDF = round((sum(gam.MODEL_Full_mod4$edf[4])), 3), t_F = round((summary(gam.MODEL_Full_mod4)$p.table[4,3]), 2), p_value = sprintf("%.3f", summary(gam.MODEL_Full_mod4)$p.table[4,4])))
gam.MODEL_Full_mod4.coeff <- rbind(gam.MODEL_Full_mod4.coeff, data.frame(Parameter = "WHO_Region:South-East Asia", Coefficient = round((sum(gam.MODEL_Full_mod4$coefficients[5])), 5), EDF = round((sum(gam.MODEL_Full_mod4$edf[5])), 3), t_F = round((summary(gam.MODEL_Full_mod4)$p.table[5,3]), 2), p_value = sprintf("%.3f", summary(gam.MODEL_Full_mod4)$p.table[5,4])))
gam.MODEL_Full_mod4.coeff <- rbind(gam.MODEL_Full_mod4.coeff, data.frame(Parameter = "WHO_Region:Western Pacific", Coefficient = round((sum(gam.MODEL_Full_mod4$coefficients[6])), 5), EDF = round((sum(gam.MODEL_Full_mod4$edf[6])), 3), t_F = round((summary(gam.MODEL_Full_mod4)$p.table[6,3]), 2), p_value = sprintf("%.3f", summary(gam.MODEL_Full_mod4)$p.table[6,4])))
gam.MODEL_Full_mod4.coeff <- rbind(gam.MODEL_Full_mod4.coeff, data.frame(Parameter = "PoeMgt:Future Emergency Plan", Coefficient = round((sum(gam.MODEL_Full_mod4$coefficients[7])), 5), EDF = round((sum(gam.MODEL_Full_mod4$edf[2])), 3), t_F = round((summary(gam.MODEL_Full_mod4)$p.table[7,3]), 2), p_value = sprintf("%.3f", summary(gam.MODEL_Full_mod4)$p.table[7,4])))
gam.MODEL_Full_mod4.coeff <- rbind(gam.MODEL_Full_mod4.coeff, data.frame(Parameter = "PoeMgt:None", Coefficient = round((sum(gam.MODEL_Full_mod4$coefficients[8])), 5), EDF = round((sum(gam.MODEL_Full_mod4$edf[3])), 3), t_F = round((summary(gam.MODEL_Full_mod4)$p.table[8,3]), 2), p_value = sprintf("%.3f", summary(gam.MODEL_Full_mod4)$p.table[8,4])))
gam.MODEL_Full_mod4.coeff <- rbind(gam.MODEL_Full_mod4.coeff, data.frame(Parameter = "s(AvgTemp)", Coefficient = round((sum(gam.MODEL_Full_mod4$coefficients[9:17])), 5), EDF = round((sum(gam.MODEL_Full_mod4$edf[9:17])), 3), t_F = round((summary(gam.MODEL_Full_mod4)$s.table[1,3]), 2), p_value = sprintf("%.3f", (summary(gam.MODEL_Full_mod4)$s.table[1,4]))))
gam.MODEL_Full_mod4.coeff <- rbind(gam.MODEL_Full_mod4.coeff, data.frame(Parameter = "s(pPop65)", Coefficient = round((sum(gam.MODEL_Full_mod4$coefficients[18:26])), 5), EDF = round((sum(gam.MODEL_Full_mod4$edf[18:26])), 3), t_F = round((summary(gam.MODEL_Full_mod4)$s.table[2,3]), 2), p_value = sprintf("%.3f", (summary(gam.MODEL_Full_mod4)$s.table[2,4]))))
gam.MODEL_Full_mod4.coeff <- rbind(gam.MODEL_Full_mod4.coeff, data.frame(Parameter = "s(pPopUrb)", Coefficient = round((sum(gam.MODEL_Full_mod4$coefficients[27:35])), 5), EDF = round((sum(gam.MODEL_Full_mod4$edf[27:35])), 3), t_F = round((summary(gam.MODEL_Full_mod4)$s.table[3,3]), 2), p_value = sprintf("%.3f", (summary(gam.MODEL_Full_mod4)$s.table[3,4]))))
gam.MODEL_Full_mod4.coeff <- rbind(gam.MODEL_Full_mod4.coeff, data.frame(Parameter = "s(AdLit)", Coefficient = round((sum(gam.MODEL_Full_mod4$coefficients[36:44])), 5), EDF = round((sum(gam.MODEL_Full_mod4$edf[36:44])), 3), t_F = round((summary(gam.MODEL_Full_mod4)$s.table[4,3]), 2), p_value = sprintf("%.3f", (summary(gam.MODEL_Full_mod4)$s.table[4,4]))))
gam.MODEL_Full_mod4.coeff <- rbind(gam.MODEL_Full_mod4.coeff, data.frame(Parameter = "s(pWfUem)", Coefficient = round((sum(gam.MODEL_Full_mod4$coefficients[45:53])), 5), EDF = round((sum(gam.MODEL_Full_mod4$edf[45:53])), 3), t_F = round((summary(gam.MODEL_Full_mod4)$s.table[5,3]), 2), p_value = sprintf("%.3f", (summary(gam.MODEL_Full_mod4)$s.table[5,4]))))
gam.MODEL_Full_mod4.coeff <- rbind(gam.MODEL_Full_mod4.coeff, data.frame(Parameter = "s(CPI)", Coefficient = round((sum(gam.MODEL_Full_mod4$coefficients[54:62])), 5), EDF = round((sum(gam.MODEL_Full_mod4$edf[54:62])), 3), t_F = round((summary(gam.MODEL_Full_mod4)$s.table[6,3]), 2), p_value = sprintf("%.3f", (summary(gam.MODEL_Full_mod4)$s.table[6,4]))))
gam.MODEL_Full_mod4.coeff <- rbind(gam.MODEL_Full_mod4.coeff, data.frame(Parameter = "s(HEpGDP)", Coefficient = round((sum(gam.MODEL_Full_mod4$coefficients[63:71])), 5), EDF = round((sum(gam.MODEL_Full_mod4$edf[63:71])), 3), t_F = round((summary(gam.MODEL_Full_mod4)$s.table[7,3]), 2), p_value = sprintf("%.3f", (summary(gam.MODEL_Full_mod4)$s.table[7,4]))))
gam.MODEL_Full_mod4.coeff <- rbind(gam.MODEL_Full_mod4.coeff, data.frame(Parameter = "s(LEB)", Coefficient = round((sum(gam.MODEL_Full_mod4$coefficients[72:80])), 5), EDF = round((sum(gam.MODEL_Full_mod4$edf[72:80])), 3), t_F = round((summary(gam.MODEL_Full_mod4)$s.table[8,3]), 2), p_value = sprintf("%.3f", (summary(gam.MODEL_Full_mod4)$s.table[8,4]))))
gam.MODEL_Full_mod4.coeff <- rbind(gam.MODEL_Full_mod4.coeff, data.frame(Parameter = "s(HBp100K)", Coefficient = round((sum(gam.MODEL_Full_mod4$coefficients[81:89])), 5), EDF = round((sum(gam.MODEL_Full_mod4$edf[81:89])), 3), t_F = round((summary(gam.MODEL_Full_mod4)$s.table[9,3]), 2), p_value = sprintf("%.3f", (summary(gam.MODEL_Full_mod4)$s.table[9,4]))))
gam.MODEL_Full_mod4.coeff <- rbind(gam.MODEL_Full_mod4.coeff, data.frame(Parameter = "s(CovCp100K)", Coefficient = round((sum(gam.MODEL_Full_mod4$coefficients[90:98])), 5), EDF = round((sum(gam.MODEL_Full_mod4$edf[90:98])), 3), t_F = round((summary(gam.MODEL_Full_mod4)$s.table[10,3]), 2), p_value = sprintf("%.3f", (summary(gam.MODEL_Full_mod4)$s.table[10,4]))))
gam.MODEL_Full_mod4.coeff <- rbind(gam.MODEL_Full_mod4.coeff, data.frame(Parameter = "s(Delta21Jp100K)", Coefficient = round((sum(gam.MODEL_Full_mod4$coefficients[99:107])), 5), EDF = round((sum(gam.MODEL_Full_mod4$edf[99:107])), 3), t_F = round((summary(gam.MODEL_Full_mod4)$s.table[11,3]), 2), p_value = sprintf("%.3f", (summary(gam.MODEL_Full_mod4)$s.table[11,4]))))
gam.MODEL_Full_mod4.coeff <- rbind(gam.MODEL_Full_mod4.coeff, data.frame(Parameter = "s(VacFullp100)", Coefficient = round((sum(gam.MODEL_Full_mod4$coefficients[108:116])), 5), EDF = round((sum(gam.MODEL_Full_mod4$edf[108:116])), 3), t_F = round((summary(gam.MODEL_Full_mod4)$s.table[12,3]), 2), p_value = sprintf("%.3f", (summary(gam.MODEL_Full_mod4)$s.table[12,4]))))
gam.MODEL_Full_mod4.coeff

### Testing models with standardized independent variables
gam.MODEL_1Geo_stand <- gam(CovDp100K ~ WHO_Region + s(AvgTemp), family = gaussian(), data = study_data_stand, fit = T, sp = c(0.001, 0.001))
gam.MODEL_1Geo_stand <- gam(CovDp100K ~ WHO_Region + s(AvgTemp), family = gaussian(), data = study_data_stand, fit = T, sp = c(0.001, 0.001), weights = 1 / gam(abs(gam.MODEL_1Geo_stand$residuals) ~ gam.MODEL_1Geo_stand$fitted.values)$fitted.values^2)
summary.gam(gam.MODEL_1Geo_stand); summary.gam(gam.MODEL_1Geo)

gam.MODEL_2Dem_stand <- gam(CovDp100K ~ s(pPopFem) + s(pPop65) + s(pPopUrb) + s(AdLit), family = gaussian(), data = study_data_stand, fit = T, sp = c(0.001, 0.001, 0.001, 0.001))
gam.MODEL_2Dem_stand <- gam(CovDp100K ~ s(pPopFem) + s(pPop65) + s(pPopUrb) + s(AdLit), family = gaussian(), data = study_data_stand, fit = T, sp = c(0.001, 0.001, 0.001, 0.001), weights = 1 / gam(abs(gam.MODEL_2Dem_stand$residuals) ~ gam.MODEL_2Dem_stand$fitted.values)$fitted.values^2)
summary.gam(gam.MODEL_2Dem_stand); summary.gam(gam.MODEL_2Dem)

gam.MODEL_3SoEc_mod_stand <- gam(CovDp100K ~ s(pWfUem) + s(CPI), family = gaussian(), data = study_data_stand, fit = T, sp = c(0.001, 0.001))
gam.MODEL_3SoEc_mod_stand <- gam(CovDp100K ~ s(pWfUem) + s(CPI), family = gaussian(), data = study_data_stand, fit = T, sp = c(0.001, 0.001), weights = 1 / gam(abs(gam.MODEL_3SoEc_mod_stand$residuals) ~ gam.MODEL_3SoEc_mod_stand$fitted.values)$fitted.values^2)
summary.gam(gam.MODEL_3SoEc_mod_stand); summary.gam(gam.MODEL_3SoEc_mod)

gam.MODEL_4Heal_mod_stand <- gam(CovDp100K ~ s(HEpGDP) + s(LEB) + s(HBp100K) + s(MDp100K), family = gaussian(), data = study_data_stand, fit = T, sp = c(0.001, 0.001, 0.001, 0.001))
gam.MODEL_4Heal_mod_stand <- gam(CovDp100K ~ s(HEpGDP) + s(LEB) + s(HBp100K) + s(MDp100K), family = gaussian(), data = study_data_stand, fit = T, sp = c(0.001, 0.001, 0.001, 0.001), weights = 1 / gam(abs(gam.MODEL_4Heal_mod_stand$residuals) ~ gam.MODEL_4Heal_mod_stand$fitted.values)$fitted.values^2)
summary.gam(gam.MODEL_4Heal_mod_stand); summary.gam(gam.MODEL_4Heal_mod)

gam.MODEL_5PopH_stand <- gam(CovDp100K ~ s(NCDMortp100K) + s(pPopH20), family = gaussian(), data = study_data_stand, fit = T, sp = c(0.001, 0.001))
gam.MODEL_5PopH_stand <- gam(CovDp100K ~ s(NCDMortp100K) + s(pPopH20), family = gaussian(), data = study_data_stand, fit = T, sp = c(0.001, 0.001), weights = 1 / gam(abs(gam.MODEL_5PopH_stand$residuals) ~ gam.MODEL_5PopH_stand$fitted.values)$fitted.values^2)
summary.gam(gam.MODEL_5PopH_stand); summary.gam(gam.MODEL_5PopH)

gam.MODEL_6Pand_stand <- gam(CovDp100K ~ PoeMgt + s(CovCp100K) + s(Delta21Jp100K) + s(VacFullp100), family = gaussian(), data = study_data_stand, fit = T, sp = c(0.001, 0.001, 0.001, 0.001))
gam.MODEL_6Pand_stand <- gam(CovDp100K ~ PoeMgt + s(CovCp100K) + s(Delta21Jp100K) + s(VacFullp100), family = gaussian(), data = study_data_stand, fit = T, sp = c(0.001, 0.001, 0.001, 0.001), weights = 1 / gam(abs(gam.MODEL_6Pand_stand$residuals) ~ gam.MODEL_6Pand_stand$fitted.values)$fitted.values^2)
summary.gam(gam.MODEL_6Pand_stand); summary.gam(gam.MODEL_6Pand)

gam.MODEL_Full_mod_stand <- gam(CovDp100K ~ WHO_Region + s(AvgTemp) + s(pPop65) + s(pPopUrb) + s(AdLit) + s(pWfUem) + s(CPI) + s(HEpGDP) + s(LEB) + s(HBp100K) + PoeMgt + s(CovCp100K) + s(Delta21Jp100K) + s(VacFullp100), family = gaussian(), data = study_data_stand, fit = T, sp = c(0.001, 0.001, 0.001, 0.001, 0.001, 0.001, 0.001, 0.001, 0.001, 0.001, 0.001, 0.001, 0.001, 0.001))
gam.MODEL_Full_mod_stand <- gam(CovDp100K ~ WHO_Region + s(AvgTemp) + s(pPop65) + s(pPopUrb) + s(AdLit) + s(pWfUem) + s(CPI) + s(HEpGDP) + s(LEB) + s(HBp100K) + PoeMgt + s(CovCp100K) + s(Delta21Jp100K) + s(VacFullp100), family = gaussian(), data = study_data_stand, fit = T, sp = c(0.001, 0.001, 0.001, 0.001, 0.001, 0.001, 0.001, 0.001, 0.001, 0.001, 0.001, 0.001, 0.001, 0.001), weights = 1 / gam(abs(gam.MODEL_Full_mod_stand$residuals) ~ gam.MODEL_Full_mod_stand$fitted.values)$fitted.values^2)
summary.gam(gam.MODEL_Full_mod_stand); summary.gam(gam.MODEL_Full_mod)
gam.MODEL_Full_mod_stand.coeff <- data.frame(Parameter = character(), Coefficient = numeric(), EDF = numeric(), t_F = numeric(), p_value = numeric())
gam.MODEL_Full_mod_stand.coeff <- rbind(gam.MODEL_Full_mod_stand.coeff, data.frame(Parameter = "Intercept", Coefficient = round((sum(gam.MODEL_Full_mod_stand$coefficients[1])), 5), EDF = round((sum(gam.MODEL_Full_mod_stand$edf[1])), 3), t_F = round((summary(gam.MODEL_Full_mod_stand)$p.table[1,3]), 2), p_value = sprintf("%.3f", summary(gam.MODEL_Full_mod_stand)$p.table[1,4])))
gam.MODEL_Full_mod_stand.coeff <- rbind(gam.MODEL_Full_mod_stand.coeff, data.frame(Parameter = "WHO_Region:Americas", Coefficient = round((sum(gam.MODEL_Full_mod_stand$coefficients[2])), 5), EDF = round((sum(gam.MODEL_Full_mod_stand$edf[2])), 3), t_F = round((summary(gam.MODEL_Full_mod_stand)$p.table[2,3]), 2), p_value = sprintf("%.3f", summary(gam.MODEL_Full_mod_stand)$p.table[2,4])))
gam.MODEL_Full_mod_stand.coeff <- rbind(gam.MODEL_Full_mod_stand.coeff, data.frame(Parameter = "WHO_Region:Eastern Mediterranean", Coefficient = round((sum(gam.MODEL_Full_mod_stand$coefficients[3])), 5), EDF = round((sum(gam.MODEL_Full_mod_stand$edf[3])), 3), t_F = round((summary(gam.MODEL_Full_mod_stand)$p.table[3,3]), 2), p_value = sprintf("%.3f", summary(gam.MODEL_Full_mod_stand)$p.table[3,4])))
gam.MODEL_Full_mod_stand.coeff <- rbind(gam.MODEL_Full_mod_stand.coeff, data.frame(Parameter = "WHO_Region:Europe", Coefficient = round((sum(gam.MODEL_Full_mod_stand$coefficients[4])), 5), EDF = round((sum(gam.MODEL_Full_mod_stand$edf[4])), 3), t_F = round((summary(gam.MODEL_Full_mod_stand)$p.table[4,3]), 2), p_value = sprintf("%.3f", summary(gam.MODEL_Full_mod_stand)$p.table[4,4])))
gam.MODEL_Full_mod_stand.coeff <- rbind(gam.MODEL_Full_mod_stand.coeff, data.frame(Parameter = "WHO_Region:South-East Asia", Coefficient = round((sum(gam.MODEL_Full_mod_stand$coefficients[5])), 5), EDF = round((sum(gam.MODEL_Full_mod_stand$edf[5])), 3), t_F = round((summary(gam.MODEL_Full_mod_stand)$p.table[5,3]), 2), p_value = sprintf("%.3f", summary(gam.MODEL_Full_mod_stand)$p.table[5,4])))
gam.MODEL_Full_mod_stand.coeff <- rbind(gam.MODEL_Full_mod_stand.coeff, data.frame(Parameter = "WHO_Region:Western Pacific", Coefficient = round((sum(gam.MODEL_Full_mod_stand$coefficients[6])), 5), EDF = round((sum(gam.MODEL_Full_mod_stand$edf[6])), 3), t_F = round((summary(gam.MODEL_Full_mod_stand)$p.table[6,3]), 2), p_value = sprintf("%.3f", summary(gam.MODEL_Full_mod_stand)$p.table[6,4])))
gam.MODEL_Full_mod_stand.coeff <- rbind(gam.MODEL_Full_mod_stand.coeff, data.frame(Parameter = "PoeMgt:Future Emergency Plan", Coefficient = round((sum(gam.MODEL_Full_mod_stand$coefficients[7])), 5), EDF = round((sum(gam.MODEL_Full_mod_stand$edf[2])), 3), t_F = round((summary(gam.MODEL_Full_mod_stand)$p.table[7,3]), 2), p_value = sprintf("%.3f", summary(gam.MODEL_Full_mod_stand)$p.table[7,4])))
gam.MODEL_Full_mod_stand.coeff <- rbind(gam.MODEL_Full_mod_stand.coeff, data.frame(Parameter = "PoeMgt:None", Coefficient = round((sum(gam.MODEL_Full_mod_stand$coefficients[8])), 5), EDF = round((sum(gam.MODEL_Full_mod_stand$edf[3])), 3), t_F = round((summary(gam.MODEL_Full_mod_stand)$p.table[8,3]), 2), p_value = sprintf("%.3f", summary(gam.MODEL_Full_mod_stand)$p.table[8,4])))
gam.MODEL_Full_mod_stand.coeff <- rbind(gam.MODEL_Full_mod_stand.coeff, data.frame(Parameter = "s(AvgTemp)", Coefficient = round((sum(gam.MODEL_Full_mod_stand$coefficients[9:17])), 5), EDF = round((sum(gam.MODEL_Full_mod_stand$edf[9:17])), 3), t_F = round((summary(gam.MODEL_Full_mod_stand)$s.table[1,3]), 2), p_value = sprintf("%.3f", (summary(gam.MODEL_Full_mod_stand)$s.table[1,4]))))
gam.MODEL_Full_mod_stand.coeff <- rbind(gam.MODEL_Full_mod_stand.coeff, data.frame(Parameter = "s(pPop65)", Coefficient = round((sum(gam.MODEL_Full_mod_stand$coefficients[18:26])), 5), EDF = round((sum(gam.MODEL_Full_mod_stand$edf[18:26])), 3), t_F = round((summary(gam.MODEL_Full_mod_stand)$s.table[2,3]), 2), p_value = sprintf("%.3f", (summary(gam.MODEL_Full_mod_stand)$s.table[2,4]))))
gam.MODEL_Full_mod_stand.coeff <- rbind(gam.MODEL_Full_mod_stand.coeff, data.frame(Parameter = "s(pPopUrb)", Coefficient = round((sum(gam.MODEL_Full_mod_stand$coefficients[27:35])), 5), EDF = round((sum(gam.MODEL_Full_mod_stand$edf[27:35])), 3), t_F = round((summary(gam.MODEL_Full_mod_stand)$s.table[3,3]), 2), p_value = sprintf("%.3f", (summary(gam.MODEL_Full_mod_stand)$s.table[3,4]))))
gam.MODEL_Full_mod_stand.coeff <- rbind(gam.MODEL_Full_mod_stand.coeff, data.frame(Parameter = "s(AdLit)", Coefficient = round((sum(gam.MODEL_Full_mod_stand$coefficients[36:44])), 5), EDF = round((sum(gam.MODEL_Full_mod_stand$edf[36:44])), 3), t_F = round((summary(gam.MODEL_Full_mod_stand)$s.table[4,3]), 2), p_value = sprintf("%.3f", (summary(gam.MODEL_Full_mod_stand)$s.table[4,4]))))
gam.MODEL_Full_mod_stand.coeff <- rbind(gam.MODEL_Full_mod_stand.coeff, data.frame(Parameter = "s(pWfUem)", Coefficient = round((sum(gam.MODEL_Full_mod_stand$coefficients[45:53])), 5), EDF = round((sum(gam.MODEL_Full_mod_stand$edf[45:53])), 3), t_F = round((summary(gam.MODEL_Full_mod_stand)$s.table[5,3]), 2), p_value = sprintf("%.3f", (summary(gam.MODEL_Full_mod_stand)$s.table[5,4]))))
gam.MODEL_Full_mod_stand.coeff <- rbind(gam.MODEL_Full_mod_stand.coeff, data.frame(Parameter = "s(CPI)", Coefficient = round((sum(gam.MODEL_Full_mod_stand$coefficients[54:62])), 5), EDF = round((sum(gam.MODEL_Full_mod_stand$edf[54:62])), 3), t_F = round((summary(gam.MODEL_Full_mod_stand)$s.table[6,3]), 2), p_value = sprintf("%.3f", (summary(gam.MODEL_Full_mod_stand)$s.table[6,4]))))
gam.MODEL_Full_mod_stand.coeff <- rbind(gam.MODEL_Full_mod_stand.coeff, data.frame(Parameter = "s(HEpGDP)", Coefficient = round((sum(gam.MODEL_Full_mod_stand$coefficients[63:71])), 5), EDF = round((sum(gam.MODEL_Full_mod_stand$edf[63:71])), 3), t_F = round((summary(gam.MODEL_Full_mod_stand)$s.table[7,3]), 2), p_value = sprintf("%.3f", (summary(gam.MODEL_Full_mod_stand)$s.table[7,4]))))
gam.MODEL_Full_mod_stand.coeff <- rbind(gam.MODEL_Full_mod_stand.coeff, data.frame(Parameter = "s(LEB)", Coefficient = round((sum(gam.MODEL_Full_mod_stand$coefficients[72:80])), 5), EDF = round((sum(gam.MODEL_Full_mod_stand$edf[72:80])), 3), t_F = round((summary(gam.MODEL_Full_mod_stand)$s.table[8,3]), 2), p_value = sprintf("%.3f", (summary(gam.MODEL_Full_mod_stand)$s.table[8,4]))))
gam.MODEL_Full_mod_stand.coeff <- rbind(gam.MODEL_Full_mod_stand.coeff, data.frame(Parameter = "s(HBp100K)", Coefficient = round((sum(gam.MODEL_Full_mod_stand$coefficients[81:89])), 5), EDF = round((sum(gam.MODEL_Full_mod_stand$edf[81:89])), 3), t_F = round((summary(gam.MODEL_Full_mod_stand)$s.table[9,3]), 2), p_value = sprintf("%.3f", (summary(gam.MODEL_Full_mod_stand)$s.table[9,4]))))
gam.MODEL_Full_mod_stand.coeff <- rbind(gam.MODEL_Full_mod_stand.coeff, data.frame(Parameter = "s(CovCp100K)", Coefficient = round((sum(gam.MODEL_Full_mod_stand$coefficients[90:98])), 5), EDF = round((sum(gam.MODEL_Full_mod_stand$edf[90:98])), 3), t_F = round((summary(gam.MODEL_Full_mod_stand)$s.table[10,3]), 2), p_value = sprintf("%.3f", (summary(gam.MODEL_Full_mod_stand)$s.table[10,4]))))
gam.MODEL_Full_mod_stand.coeff <- rbind(gam.MODEL_Full_mod_stand.coeff, data.frame(Parameter = "s(Delta21Jp100K)", Coefficient = round((sum(gam.MODEL_Full_mod_stand$coefficients[99:107])), 5), EDF = round((sum(gam.MODEL_Full_mod_stand$edf[99:107])), 3), t_F = round((summary(gam.MODEL_Full_mod_stand)$s.table[11,3]), 2), p_value = sprintf("%.3f", (summary(gam.MODEL_Full_mod_stand)$s.table[11,4]))))
gam.MODEL_Full_mod_stand.coeff <- rbind(gam.MODEL_Full_mod_stand.coeff, data.frame(Parameter = "s(VacFullp100)", Coefficient = round((sum(gam.MODEL_Full_mod_stand$coefficients[108:116])), 5), EDF = round((sum(gam.MODEL_Full_mod_stand$edf[108:116])), 3), t_F = round((summary(gam.MODEL_Full_mod_stand)$s.table[12,3]), 2), p_value = sprintf("%.3f", (summary(gam.MODEL_Full_mod_stand)$s.table[12,4]))))
gam.MODEL_Full_mod_stand.coeff
